# Supplementary material for: Balanced mitochondrial and cytosolic translatomes underlie the biogenesis of human respiratory complexes
Source: Genome Biol. 2022 Aug 9;23:170. doi: 10.1186/s13059-022-02732-9 (PMC9361522; doi:10.1186/s13059-022-02732-9)
Supplement: Supplementary file 4 — Additional file 4: Table S3. Differential expressed (DE) genes in LRPPRCKO. [file 13059_2022_2732_MOESM4_ESM.xlsx]

## Sheet: Legend
DESeq output:
Columns C-H: Output of DESeq results using contrast "sampletype" KO vs WT add-back
Columns I-N: Normalized Counts
This list was used to generate universe gene list for GO enrichment analysis
Up-regulated genes
Filter criteria: p adjust < 0.05, log2FoldChange >= 1
Columns C-H: Output of DESeq results using contrast "sampletype" KO vs WT add-back
Columns I-N: Normalized Counts
Gene list tested for GO enrichment
Down-regulated genes
Filter criteria: p adjust < 0.05, log2FoldChange <= -1
Columns C-H: Output of DESeq results using contrast "sampletype" KO vs WT add-back
Columns I-N: Normalized Counts
Gene list tested for GO enrichment

## Sheet: DESeq_output
	Gene	baseMean	log2FoldChange	lfcSE	stat	pvalue	padj	WT1_2	WT2_2	KO1_2	KO2_2	KOplWT1_2	KOplWT2_2	Significant	GeneID
1	A1BG	24.1727	0.773524	0.504525	1.53317	0.125233	0.293756	26.5816	20.6966	28.9139	32.4771	14.9206	21.4466	Not Sig	ENSG00000121410
2	A1CF	0	NA	NA	NA	NA	NA	0	0	0	0	0	0	NA	ENSG00000148584
3	A2M	0.544907	1.30032	3.23231	0.402289	0.687471	NA	0	0	1.37685	1.01491	0.877683	0	NA	ENSG00000175899
4	A2ML1	0.164084	0	4.99745	0	1	NA	0.984503	0	0	0	0	0	NA	ENSG00000166535
5	A3GALT2	0.118946	0	4.99745	0	1	NA	0	0.713675	0	0	0	0	NA	ENSG00000184389
6	A4GALT	10.6381	-0.159951	0.76065	-0.210282	0.833447	0.914779	12.7985	12.8461	11.0148	7.10436	8.77683	11.2877	Not Sig	ENSG00000128274
7	A4GNT	0	NA	NA	NA	NA	NA	0	0	0	0	0	0	NA	ENSG00000118017
8	AAAS	291.415	-0.251006	0.164204	-1.52862	0.126358	0.29552	302.242	317.585	232.688	281.13	301.045	313.798	Not Sig	ENSG00000094914
9	AACS	76.67	0.0230839	0.30608	0.0754178	0.939882	0.970586	88.6052	90.6367	55.0741	85.2523	61.4378	79.0139	Not Sig	ENSG00000081760
10	AADAC	0	NA	NA	NA	NA	NA	0	0	0	0	0	0	NA	ENSG00000114771
11	AADACL2	0	NA	NA	NA	NA	NA	0	0	0	0	0	0	NA	ENSG00000197953
12	AADACL3	0	NA	NA	NA	NA	NA	0	0	0	0	0	0	NA	ENSG00000188984
13	AADACL4	0	NA	NA	NA	NA	NA	0	0	0	0	0	0	NA	ENSG00000204518
14	AADAT	44.9438	0.13575	0.367752	0.369134	0.712028	0.843441	51.1941	47.1025	44.0593	45.6709	42.1288	39.507	Not Sig	ENSG00000109576
15	AAGAB	214.731	-0.00479504	0.188552	-0.0254309	0.979711	0.989689	247.11	236.94	174.86	225.31	200.989	203.179	Not Sig	ENSG00000103591
16	AAK1	163.446	-0.227971	0.212009	-1.07529	0.282244	0.494093	176.226	137.739	145.946	160.356	168.515	191.891	Not Sig	ENSG00000115977
17	AAMDC	43.6686	-0.475483	0.376497	-1.26291	0.206621	0.405751	31.5041	38.5384	42.6824	37.5516	47.3949	64.3399	Not Sig	ENSG00000087884
18	AAMP	614.096	-0.473613	0.121648	-3.89332	9.88826e-05	0.00114994	691.121	697.26	492.913	468.888	658.262	676.134	FDR < 0.05	ENSG00000127837
19	AANAT	0.730143	0	3.25445	0	1	NA	2.95351	1.42735	0	0	0	0	NA	ENSG00000129673
20	AAR2	110.636	-0.840049	0.253529	-3.31342	0.000921617	0.00742684	142.753	140.594	60.5815	75.1032	122.876	121.907	FDR < 0.05	ENSG00000131043
21	AARD	2.67351	-3.08065	1.87258	-1.64514	0.0999413	NA	2.95351	1.42735	1.37685	0	3.51073	6.77262	NA	ENSG00000205002
22	AARS	1543.79	0.550293	0.101352	5.42952	5.65061e-08	1.58467e-06	1386.18	1418.79	1927.59	1912.09	1406.93	1211.17	FDR < 0.05	ENSG00000090861
23	AARS2	369.771	-0.0963356	0.146794	-0.656264	0.511655	0.706575	371.158	414.645	353.851	338.979	368.627	371.366	Not Sig	ENSG00000124608
24	AARSD1	105.539	0.225654	0.244521	0.922841	0.35609	0.571511	102.388	104.91	107.394	121.789	97.4228	99.3318	Not Sig	ENSG00000266967
25	AASDH	176.144	0.474406	0.201689	2.35216	0.0186648	0.077092	158.505	174.137	220.296	201.967	167.638	134.324	Not Sig	ENSG00000157426
26	AASDHPPT	362.736	-0.529027	0.153302	-3.45089	0.000558736	0.00499122	318.979	345.419	342.836	278.085	452.007	439.092	FDR < 0.05	ENSG00000149313
27	AASS	261.177	0.0442325	0.162914	0.271508	0.786001	0.889198	218.56	231.231	286.385	281.13	279.981	269.776	Not Sig	ENSG00000008311
28	AATF	249.084	-0.356799	0.1703	-2.09512	0.0361605	0.125682	258.924	233.372	218.919	220.235	272.96	290.094	Not Sig	ENSG00000275700
29	AATK	34.0398	0.277959	0.442742	0.627812	0.530127	0.720879	48.2406	47.1025	28.9139	30.4473	20.1867	29.348	Not Sig	ENSG00000181409
30	ABAT	29.5377	-0.241034	0.460634	-0.523266	0.600789	0.770187	21.6591	27.8333	35.7981	23.3429	40.3734	28.2193	Not Sig	ENSG00000183044
31	ABCA1	58.8674	0.175278	0.326083	0.537526	0.590904	0.762993	66.9462	51.3846	60.5815	63.9392	56.1717	54.181	Not Sig	ENSG00000165029
32	ABCA10	6.1083	0.487526	1.10419	0.441521	0.658836	NA	7.87602	9.27777	5.50741	6.08945	7.89915	0	NA	ENSG00000154263
33	ABCA12	0.229475	1.85254	4.97271	0.372541	0.70949	NA	0	0	1.37685	0	0	0	NA	ENSG00000144452
34	ABCA13	1.20809	2.12789	2.31953	0.91738	0.358944	NA	0.984503	0.713675	1.37685	3.04473	0	1.12877	NA	ENSG00000179869
35	ABCA2	296.653	0.303625	0.160973	1.88619	0.0592694	0.178117	308.149	320.44	311.169	323.756	238.73	277.678	Not Sig	ENSG00000107331
36	ABCA3	311.628	0.452321	0.164588	2.7482	0.00599234	0.0323919	301.258	308.307	322.183	403.934	251.895	282.193	FDR < 0.05	ENSG00000167972
37	ABCA4	0.118946	0	4.99745	0	1	NA	0	0.713675	0	0	0	0	NA	ENSG00000198691
38	ABCA5	182.765	0.823793	0.216348	3.80773	0.000140248	0.00156357	149.644	179.846	290.516	200.952	141.307	134.324	FDR < 0.05	ENSG00000154265
39	ABCA6	0.188128	-1.32736	4.97669	-0.266715	0.789689	NA	0	0	0	0	0	1.12877	NA	ENSG00000154262
40	ABCA7	106.676	-0.0988921	0.249233	-0.396786	0.691525	0.828523	127.985	135.598	89.4954	92.3567	100.934	93.688	Not Sig	ENSG00000064687
41	ABCA8	26.4545	2.25081	0.499652	4.50476	6.64472e-06	0.000112155	1.96901	0.713675	60.5815	67.9989	10.5322	16.9316	FDR < 0.05	ENSG00000141338
42	ABCA9	1.08914	2.11671	2.45563	0.861983	0.388697	NA	0.984503	0	1.37685	3.04473	0	1.12877	NA	ENSG00000154258
43	ABCB1	125.444	-1.29326	0.244561	-5.2881	1.23594e-07	3.2104e-06	145.706	156.295	57.8278	72.0585	165.004	155.77	FDR < 0.05	ENSG00000085563
44	ABCB10	434.604	0.0628423	0.139738	0.449717	0.652915	0.804544	445.98	480.303	433.708	426.262	435.331	386.04	Not Sig	ENSG00000135776
45	ABCB11	0	NA	NA	NA	NA	NA	0	0	0	0	0	0	NA	ENSG00000073734
46	ABCB4	21.619	-0.0394142	0.528631	-0.074559	0.940566	0.970817	17.721	22.8376	19.2759	24.3578	18.4313	27.0905	Not Sig	ENSG00000005471
47	ABCB5	0.517572	2.70045	3.30276	0.817635	0.413566	NA	0	0.713675	1.37685	1.01491	0	0	NA	ENSG00000004846
48	ABCB6	86.2916	0.15088	0.286347	0.526913	0.598254	0.768102	125.032	96.3461	83.988	72.0585	65.8262	74.4989	Not Sig	ENSG00000115657
49	ABCB7	363.932	0.388451	0.146624	2.6493	0.00806592	0.0408974	330.793	334.713	452.984	409.008	342.296	313.798	FDR < 0.05	ENSG00000131269
50	ABCB8	218.319	-0.0648758	0.17739	-0.365725	0.71457	0.844947	199.854	186.269	213.412	237.489	236.974	235.913	Not Sig	ENSG00000197150
51	ABCB9	60.1653	-0.600362	0.3306	-1.81598	0.0693739	0.199361	61.0392	72.7948	45.4361	44.656	61.4378	75.6276	Not Sig	ENSG00000150967
52	ABCC1	429.297	0.0354035	0.143211	0.247213	0.804743	0.899872	420.383	478.876	399.287	448.59	425.676	402.971	Not Sig	ENSG00000103222
53	ABCC10	165.778	0.0829677	0.202509	0.409699	0.682027	0.822429	159.489	167	161.092	181.669	152.717	172.702	Not Sig	ENSG00000124574
54	ABCC11	3.65604	0.666358	1.26585	0.526409	0.598604	NA	4.92251	1.42735	5.50741	4.05963	2.63305	3.38631	NA	ENSG00000121270
55	ABCC12	0	NA	NA	NA	NA	NA	0	0	0	0	0	0	NA	ENSG00000140798
56	ABCC2	5.27867	-0.77646	1.1567	-0.671275	0.502046	NA	6.89152	7.85042	5.50741	1.01491	7.02147	3.38631	NA	ENSG00000023839
57	ABCC3	0	NA	NA	NA	NA	NA	0	0	0	0	0	0	NA	ENSG00000108846
58	ABCC4	279.102	-0.0284689	0.166192	-0.171301	0.863987	0.930888	273.692	314.017	282.255	256.772	282.614	265.261	Not Sig	ENSG00000125257
59	ABCC5	377.274	0.0043503	0.14778	0.0294377	0.976515	0.988272	321.932	359.692	395.156	397.844	422.166	366.85	Not Sig	ENSG00000114770
60	ABCC6	32.8486	0.128442	0.43411	0.295874	0.767326	0.876389	39.3801	38.5384	31.6676	30.4473	25.4528	31.6056	Not Sig	ENSG00000091262
61	ABCC8	13.5312	0.0771402	0.664843	0.116028	0.907631	0.952513	11.814	12.8461	17.8991	11.164	10.5322	16.9316	Not Sig	ENSG00000006071
62	ABCC9	7.78821	0.353204	0.858632	0.411356	0.680811	0.82151	4.92251	7.13675	12.3917	7.10436	6.14378	9.03016	Not Sig	ENSG00000069431
63	ABCD1	384.071	-0.616625	0.149786	-4.11671	3.84325e-05	0.000511734	347.529	378.248	304.284	317.666	439.719	516.977	FDR < 0.05	ENSG00000101986
64	ABCD2	15.5256	-0.29127	0.617143	-0.471965	0.636952	0.794764	10.8295	15.7008	13.7685	16.2385	21.9421	14.674	Not Sig	ENSG00000173208
65	ABCD3	397.685	-0.782618	0.149424	-5.23757	1.62707e-07	4.07605e-06	474.53	421.068	265.732	281.13	445.863	497.788	FDR < 0.05	ENSG00000117528
66	ABCD4	85.9295	-0.156967	0.274489	-0.571849	0.567424	0.747212	98.4503	86.3546	81.2343	75.1032	80.7469	93.688	Not Sig	ENSG00000119688
67	ABCE1	945.326	-0.449312	0.105889	-4.24322	2.20332e-05	0.000314519	864.393	855.696	850.894	821.061	1172.58	1107.32	FDR < 0.05	ENSG00000164163
68	ABCF1	581.556	-0.0420909	0.135367	-0.310938	0.755848	0.869667	559.198	638.025	576.901	554.14	632.81	528.265	Not Sig	ENSG00000204574
69	ABCF2	800.284	-0.627587	0.114372	-5.48724	4.0827e-08	1.16297e-06	723.61	731.516	654.005	661.72	1072.53	958.326	FDR < 0.05	ENSG00000033050
70	ABCF2	800.284	-0.627587	0.114372	-5.48724	4.0827e-08	1.16297e-06	723.61	731.516	654.005	661.72	1072.53	958.326	FDR < 0.05	ENSG00000285292
71	ABCF3	191.746	-0.676266	0.189964	-3.55998	0.00037089	0.00352289	185.087	189.124	141.816	156.296	234.341	243.814	FDR < 0.05	ENSG00000161204
72	ABCG1	19.3334	0.968885	0.629097	1.54012	0.123531	0.291409	35.4421	30.688	12.3917	20.2982	7.02147	10.1589	Not Sig	ENSG00000160179
73	ABCG2	33.1533	-0.274785	0.439426	-0.625327	0.531756	0.721917	25.5971	42.1068	28.9139	30.4473	36.8627	34.9919	Not Sig	ENSG00000118777
74	ABCG4	9.40576	0.630357	0.790819	0.797094	0.425397	0.635137	10.8295	7.85042	9.63796	13.1938	7.02147	7.90139	Not Sig	ENSG00000172350
75	ABCG5	0.946941	-1.25915	2.92219	-0.430892	0.666547	NA	0.984503	3.56837	0	0	0	1.12877	NA	ENSG00000138075
76	ABCG8	0.750396	1.78074	3.08585	0.577068	0.563894	NA	0.984503	2.14102	1.37685	0	0	0	NA	ENSG00000143921
77	ABHD1	2.71326	-0.095352	1.43606	-0.0663981	0.947061	NA	1.96901	2.8547	1.37685	4.05963	2.63305	3.38631	NA	ENSG00000143994
78	ABHD10	250.461	0.352164	0.179908	1.95747	0.0502927	0.158822	238.25	219.098	322.183	265.906	251.895	205.436	Not Sig	ENSG00000144827
79	ABHD11	48.1663	-0.713043	0.359864	-1.98142	0.0475436	0.152419	50.2096	49.2435	38.5519	33.492	58.8048	58.6961	Not Sig	ENSG00000106077
80	ABHD12	76.9994	0.134493	0.294496	0.456689	0.647895	0.800845	87.6207	71.3675	67.4657	90.3269	68.4593	76.7564	Not Sig	ENSG00000100997
81	ABHD12B	0	NA	NA	NA	NA	NA	0	0	0	0	0	0	NA	ENSG00000131969
82	ABHD13	20.6353	0.0628047	0.529488	0.118614	0.905581	0.951363	17.721	18.5555	19.2759	25.3727	23.6974	19.1891	Not Sig	ENSG00000139826
83	ABHD14A	19.6973	-0.704454	0.606816	-1.1609	0.245682	0.454115	24.6126	17.8419	16.5222	12.1789	13.1652	33.8631	Not Sig	ENSG00000248487
84	ABHD14A-ACY1	98.1551	-0.055644	0.260423	-0.213668	0.830806	0.91332	91.5588	101.342	90.8722	102.506	88.646	114.006	Not Sig	ENSG00000114786
85	ABHD14B	123.835	0.667054	0.238873	2.79251	0.00523013	0.0292337	123.063	112.047	144.569	167.46	112.343	83.529	FDR < 0.05	ENSG00000114779
86	ABHD15	64.8992	-0.873045	0.333474	-2.61803	0.00884389	0.0438817	85.6517	70.6538	45.4361	37.5516	86.8906	63.2112	FDR < 0.05	ENSG00000168792
87	ABHD16A	98.4622	0.0721622	0.267264	0.270004	0.787157	0.889861	83.6827	118.47	106.018	93.3716	92.1567	97.0743	Not Sig	ENSG00000204427
88	ABHD16B	0	NA	NA	NA	NA	NA	0	0	0	0	0	0	NA	ENSG00000183260
89	ABHD17A	306.029	-0.220411	0.165201	-1.3342	0.182138	0.374316	308.149	344.705	261.602	285.189	347.563	288.965	Not Sig	ENSG00000129968
90	ABHD17B	118.499	0.177846	0.235549	0.755027	0.450233	0.656976	108.295	102.055	141.816	124.834	129.019	104.976	Not Sig	ENSG00000107362
91	ABHD17C	84.5458	-0.225567	0.286223	-0.788083	0.430648	0.639797	84.6672	86.3546	72.9731	81.1927	73.7254	108.362	Not Sig	ENSG00000136379
92	ABHD18	87.4017	0.207178	0.268141	0.772643	0.439733	0.647695	85.6517	84.9273	101.887	88.297	86.8906	76.7564	Not Sig	ENSG00000164074
93	ABHD2	96.7369	-0.911284	0.267791	-3.40297	0.000666567	0.00573619	125.032	109.192	59.2046	60.8945	113.221	112.877	FDR < 0.05	ENSG00000140526
94	ABHD3	71.2837	-0.182469	0.339838	-0.536929	0.591316	0.763136	104.357	79.2179	63.3352	50.7454	46.5172	83.529	Not Sig	ENSG00000158201
95	ABHD4	42.2693	0.999719	0.378471	2.64147	0.00825474	0.0417498	33.4731	29.9743	57.8278	69.0138	35.1073	28.2193	FDR < 0.05	ENSG00000100439
96	ABHD5	49.7842	0.402054	0.353342	1.13786	0.255178	0.465013	53.1631	52.8119	57.8278	51.7603	36.8627	46.2796	Not Sig	ENSG00000011198
97	ABHD6	57.0632	-0.52832	0.335594	-1.57428	0.115422	0.27959	64.9772	64.2307	48.1898	39.5814	66.7039	58.6961	Not Sig	ENSG00000163686
98	ABHD8	52.6057	-0.0409965	0.339673	-0.120694	0.903933	0.950476	53.1631	45.6752	56.4509	50.7454	58.8048	50.7947	Not Sig	ENSG00000127220
99	ABI1	143.934	0.147534	0.214323	0.68837	0.49122	0.691702	134.877	122.038	172.106	147.162	139.552	147.869	Not Sig	ENSG00000136754
100	ABI2	160.068	0.501942	0.203416	2.46756	0.0136036	0.0612292	163.427	157.722	184.498	189.788	127.264	137.71	Not Sig	ENSG00000138443
101	ABI3	0.164084	0	4.99745	0	1	NA	0.984503	0	0	0	0	0	NA	ENSG00000108798
102	ABI3BP	6.28992	0.89044	0.978034	0.910438	0.362591	NA	2.95351	7.13675	11.0148	7.10436	6.14378	3.38631	NA	ENSG00000154175
103	ABITRAM	30.7457	-0.152036	0.444192	-0.342275	0.732144	0.85694	21.6591	32.829	28.9139	32.4771	32.4743	36.1207	Not Sig	ENSG00000119328
104	ABL1	376.958	0.319137	0.144079	2.21502	0.0267588	0.100861	332.762	368.256	437.839	428.291	337.908	356.692	Not Sig	ENSG00000097007
105	ABL2	247.943	0.23817	0.17032	1.39836	0.162004	0.34759	250.064	253.354	283.631	249.667	222.932	228.012	Not Sig	ENSG00000143322
106	ABLIM1	185.413	-0.389296	0.191855	-2.02912	0.0424462	0.140666	174.257	189.124	161.092	163.4	220.299	204.307	Not Sig	ENSG00000099204
107	ABLIM2	6.83441	0.884294	0.927802	0.953107	0.340536	NA	6.89152	4.28205	8.26111	11.164	7.02147	3.38631	NA	ENSG00000163995
108	ABLIM3	10.8464	0.399872	0.724295	0.552084	0.580891	0.755993	6.89152	9.99144	11.0148	16.2385	9.65452	11.2877	Not Sig	ENSG00000173210
109	ABO	0	NA	NA	NA	NA	NA	0	0	0	0	0	0	NA	ENSG00000175164
110	ABR	156.509	-0.233613	0.211934	-1.10229	0.270334	0.482506	171.303	174.85	121.163	150.206	154.472	167.058	Not Sig	ENSG00000159842
111	ABRA	0	NA	NA	NA	NA	NA	0	0	0	0	0	0	NA	ENSG00000174429
112	ABRACL	94.0985	-0.0336749	0.263109	-0.127988	0.898158	0.947649	83.6827	86.3546	99.1333	95.4014	86.013	114.006	Not Sig	ENSG00000146386
113	ABRAXAS1	71.9372	0.921815	0.293096	3.1451	0.00166031	0.0118303	56.1167	49.2435	111.525	102.506	61.4378	50.7947	FDR < 0.05	ENSG00000163322
114	ABRAXAS2	92.1645	-0.200218	0.268808	-0.744839	0.456369	0.662337	89.5897	75.6495	99.1333	82.2076	114.977	91.4304	Not Sig	ENSG00000165660
115	ABT1	220.01	-0.346842	0.179208	-1.93542	0.0529385	0.164392	239.234	251.927	183.121	181.669	228.198	235.913	Not Sig	ENSG00000146109
116	ABTB1	19.4731	1.11614	0.609497	1.83124	0.0670641	0.194621	27.5661	14.2735	34.4213	17.2534	13.1652	10.1589	Not Sig	ENSG00000114626
117	ABTB2	79.2357	-0.142242	0.280165	-0.507708	0.611658	0.777047	63.0082	76.3632	83.988	76.1181	91.2791	84.6578	Not Sig	ENSG00000166016
118	AC000095.3	0.118946	0	4.99745	0	1	NA	0	0.713675	0	0	0	0	NA	ENSG00000286025
119	AC000120.2	30.1965	-0.0871632	0.477117	-0.182687	0.855043	0.926063	50.2096	34.2564	19.2759	27.4025	26.3305	23.7042	Not Sig	ENSG00000285772
120	AC000120.3	212.071	-0.124699	0.179943	-0.692992	0.488315	0.689142	223.482	210.534	196.89	203.997	218.543	218.981	Not Sig	ENSG00000285953
121	AC001226.2	97.4441	0.0818657	0.254796	0.321299	0.747984	0.865648	97.4658	93.4914	93.6259	108.595	100.056	91.4304	Not Sig	ENSG00000283208
122	AC002094.3	0	NA	NA	NA	NA	NA	0	0	0	0	0	0	NA	ENSG00000273171
123	AC002996.1	77.5163	0.497131	0.293627	1.69307	0.0904423	0.238356	71.8687	77.0769	82.6111	101.491	55.294	76.7564	Not Sig	ENSG00000257767
124	AC003002.1	8.63568	0.348361	0.86645	0.402056	0.687643	0.826136	14.7675	7.13675	9.63796	7.10436	5.2661	7.90139	Not Sig	ENSG00000268133
125	AC003002.2	2.07802	0.183087	1.6453	0.111278	0.911396	NA	0	2.14102	1.37685	4.05963	2.63305	2.25754	NA	ENSG00000268533
126	AC003006.1	10.8391	-0.30247	0.740733	-0.408338	0.683025	0.823006	10.8295	12.8461	8.26111	10.1491	10.5322	12.4165	Not Sig	ENSG00000269026
127	AC003688.1	10.5447	1.05333	0.753846	1.39728	0.162331	0.347879	10.8295	6.42307	17.8991	13.1938	7.02147	7.90139	Not Sig	ENSG00000262302
128	AC004080.3	45.1456	0.450303	0.36906	1.22013	0.222414	0.42633	37.4111	40.6795	55.0741	55.82	33.352	48.5371	Not Sig	ENSG00000257184
129	AC004223.3	57.6885	0.362231	0.331454	1.09285	0.274458	0.486101	51.1941	65.6581	60.5815	67.9989	46.5172	54.181	Not Sig	ENSG00000267618
130	AC004556.3	365.276	-0.398754	0.149613	-2.66523	0.00769365	0.039388	383.956	361.833	293.269	328.83	391.447	432.319	FDR < 0.05	ENSG00000276345
131	AC004593.3	13.2456	-0.424849	0.666592	-0.637345	0.5239	0.715854	7.87602	13.5598	13.7685	11.164	18.4313	14.674	Not Sig	ENSG00000285162
132	AC004691.2	5.75971	1.47506	1.06513	1.38486	0.166096	NA	5.90702	5.7094	5.50741	11.164	1.75537	4.51508	NA	ENSG00000250424
133	AC004832.3	214.378	-0.822834	0.19127	-4.30195	1.69301e-05	0.000251885	235.296	266.914	126.67	155.281	249.262	252.845	FDR < 0.05	ENSG00000249590
134	AC004922.1	657.361	-0.238135	0.123769	-1.92403	0.0543513	0.16702	711.795	682.273	590.669	578.498	641.587	739.345	Not Sig	ENSG00000284292
135	AC004997.1	43.0613	0.182901	0.369888	0.494477	0.620969	0.782835	34.4576	39.9658	48.1898	49.7305	46.5172	39.507	Not Sig	ENSG00000248751
136	AC005020.2	18.7381	0.640152	0.565129	1.13275	0.257318	0.467502	20.6746	15.7008	26.1602	20.2982	14.9206	14.674	Not Sig	ENSG00000272647
137	AC005041.1	6.68913	-1.41979	1.07426	-1.32164	0.186287	NA	9.84503	8.5641	2.7537	3.04473	3.51073	12.4165	NA	ENSG00000159239
138	AC005154.5	73.2947	0.439774	0.289371	1.51976	0.128573	0.298879	58.0857	56.3803	104.641	83.2225	71.97	65.4687	Not Sig	ENSG00000281039
139	AC005258.1	414.539	0.013086	0.149273	0.0876646	0.930143	0.965153	448.933	441.051	418.563	385.665	439.719	353.305	Not Sig	ENSG00000273734
140	AC005324.3	63.9284	0.0694894	0.312637	0.222269	0.824105	0.910199	63.9927	67.7991	56.4509	72.0585	62.3155	60.9536	Not Sig	ENSG00000251537
141	AC005520.1	77.236	0.57711	0.288076	2.00333	0.0451422	0.146686	81.7137	70.6538	100.51	86.2672	66.7039	57.5673	Not Sig	ENSG00000258653
142	AC005551.1	0	NA	NA	NA	NA	NA	0	0	0	0	0	0	NA	ENSG00000284638
143	AC005670.2	86.6221	0.0885182	0.268697	0.329435	0.741827	0.862381	75.8067	80.6452	96.3796	91.3418	96.5452	79.0139	Not Sig	ENSG00000262633
144	AC005697.1	5.32066	2.04464	1.26427	1.61726	0.105822	NA	10.8295	5.7094	4.13056	8.11927	0.877683	2.25754	NA	ENSG00000266202
145	AC005702.1	23.04	0.109914	0.521981	0.210571	0.833222	0.914611	23.6281	32.1154	19.2759	23.3429	18.4313	21.4466	Not Sig	ENSG00000267318
146	AC005726.1	89.3299	0.163827	0.267796	0.611762	0.540695	0.728366	93.5278	92.7777	99.1333	86.2672	88.646	75.6276	Not Sig	ENSG00000258472
147	AC005832.4	22.6894	0.520784	0.501513	1.03843	0.299072	0.511079	16.7365	19.2692	27.537	31.4622	21.9421	19.1891	Not Sig	ENSG00000272921
148	AC005833.1	347.04	-0.134021	0.149857	-0.894327	0.371147	0.585448	322.917	346.132	342.836	331.875	389.691	348.79	Not Sig	ENSG00000255639
149	AC005837.2	44.4983	0.246163	0.389187	0.632505	0.527057	0.718461	38.3956	40.6795	64.712	37.5516	35.985	49.6659	Not Sig	ENSG00000267168
150	AC006030.1	225.839	0.216085	0.175711	1.22977	0.218782	0.421728	228.405	207.679	246.456	247.638	219.421	205.436	Not Sig	ENSG00000264324
151	AC006059.2	146.776	-0.275483	0.217596	-1.26603	0.205502	0.404377	161.458	153.44	130.801	125.849	170.271	138.839	Not Sig	ENSG00000280571
152	AC006254.1	1.24391	-1.86656	2.40467	-0.776225	0.437616	NA	0.984503	0.713675	1.37685	0	4.38842	0	NA	ENSG00000243696
153	AC006486.1	86.56	-0.587762	0.28936	-2.03124	0.0422302	0.140207	97.4658	69.2264	71.5963	69.0138	91.2791	120.778	Not Sig	ENSG00000268643
154	AC006538.2	32.3813	-0.598902	0.44704	-1.33971	0.180341	0.37225	31.5041	33.5427	19.2759	31.4622	33.352	45.1508	Not Sig	ENSG00000267001
155	AC006978.2	0.676589	1.78682	3.18362	0.561254	0.574624	NA	1.96901	0.713675	1.37685	0	0	0	NA	ENSG00000281593
156	AC007040.2	91.5708	-0.855388	0.273332	-3.12948	0.00175118	0.0123528	114.202	112.047	60.5815	54.8051	106.2	101.589	FDR < 0.05	ENSG00000258881
157	AC007192.1	469.102	0.0418196	0.13239	0.315881	0.752093	0.867722	511.941	505.282	446.1	464.828	432.698	453.766	Not Sig	ENSG00000268173
158	AC007244.1	0	NA	NA	NA	NA	NA	0	0	0	0	0	0	NA	ENSG00000286265
159	AC007325.1	0	NA	NA	NA	NA	NA	0	0	0	0	0	0	NA	ENSG00000276017
160	AC007325.2	8.2777	0.177288	0.888002	0.199648	0.841756	0.919915	8.86052	12.1325	6.88426	8.11927	3.51073	10.1589	Not Sig	ENSG00000277196
161	AC007325.4	210.491	0.232217	0.178505	1.3009	0.193293	0.389051	172.288	169.855	261.602	236.474	215.032	207.694	Not Sig	ENSG00000278817
162	AC007326.4	170.196	0.183115	0.196474	0.932008	0.351332	0.567179	138.815	142.021	210.658	183.698	175.537	170.444	Not Sig	ENSG00000283809
163	AC007375.2	11.7176	-0.396449	0.70119	-0.565395	0.571805	0.749614	10.8295	6.42307	9.63796	13.1938	16.676	13.5452	Not Sig	ENSG00000259164
164	AC007731.4	12.2785	0.45113	0.729948	0.61803	0.536556	0.725094	16.7365	12.8461	6.88426	18.2684	8.77683	10.1589	Not Sig	ENSG00000277971
165	AC007846.2	7.91977	0.303807	0.857924	0.354119	0.72325	0.850741	7.87602	8.5641	6.88426	10.1491	6.14378	7.90139	Not Sig	ENSG00000285471
166	AC007906.2	0.307074	-1.31505	4.38031	-0.300218	0.764011	NA	0	0.713675	0	0	0	1.12877	NA	ENSG00000277639
167	AC007998.2	27.183	-0.421836	0.469976	-0.897569	0.369415	0.584535	24.6126	26.406	24.7833	23.3429	36.8627	27.0905	Not Sig	ENSG00000267140
168	AC008162.2	0	NA	NA	NA	NA	NA	0	0	0	0	0	0	NA	ENSG00000278646
169	AC008397.1	0	NA	NA	NA	NA	NA	0	0	0	0	0	0	NA	ENSG00000284797
170	AC008397.2	3.11788	2.10894	1.60767	1.3118	0.189588	NA	5.90702	2.8547	4.13056	4.05963	1.75537	0	NA	ENSG00000285188
171	AC008403.1	17.613	0.915346	0.591975	1.54626	0.122042	0.289594	18.7056	15.7008	17.8991	28.4174	11.4099	13.5452	Not Sig	ENSG00000268465
172	AC008481.3	5.42801	-0.71593	1.08949	-0.657124	0.511101	NA	8.86052	4.99572	4.13056	3.04473	7.02147	4.51508	NA	ENSG00000267477
173	AC008537.1	18.1702	-1.7241	0.647195	-2.66395	0.00772283	0.0395055	16.7365	27.1196	6.88426	8.11927	21.9421	28.2193	FDR < 0.05	ENSG00000268797
174	AC008575.1	32.2094	-0.173333	0.465187	-0.372609	0.709439	0.841791	33.4731	23.5513	33.0444	31.4622	49.1503	22.5754	Not Sig	ENSG00000258864
175	AC008581.2	167.977	-0.877906	0.202836	-4.32816	1.50358e-05	0.000227439	174.257	167.714	117.032	117.729	221.176	209.951	FDR < 0.05	ENSG00000285000
176	AC008676.3	0	NA	NA	NA	NA	NA	0	0	0	0	0	0	NA	ENSG00000285868
177	AC008687.1	0.118946	0	4.99745	0	1	NA	0	0.713675	0	0	0	0	NA	ENSG00000267335
178	AC008687.4	0	NA	NA	NA	NA	NA	0	0	0	0	0	0	NA	ENSG00000268655
179	AC008695.1	387.252	-0.105927	0.155689	-0.680376	0.496266	0.696179	313.072	350.414	419.94	381.606	479.215	379.267	Not Sig	ENSG00000273217
180	AC008750.8	0	NA	NA	NA	NA	NA	0	0	0	0	0	0	NA	ENSG00000269403
181	AC008758.1	63.3796	0.696288	0.311661	2.23412	0.0254751	0.0973246	54.1476	49.9572	78.4806	92.3567	57.9271	47.4084	Not Sig	ENSG00000196826
182	AC008758.5	13.1434	0.286566	0.689312	0.415728	0.677609	0.819675	15.752	10.7051	16.5222	12.1789	7.89915	15.8028	Not Sig	ENSG00000268870
183	AC008763.3	155.133	-0.526301	0.210525	-2.49994	0.0124214	0.0567811	163.427	169.855	118.409	125.849	165.882	187.376	Not Sig	ENSG00000269711
184	AC008764.1	38.7908	-0.59834	0.41109	-1.45549	0.145532	0.324555	40.3646	44.9615	26.1602	32.4771	52.661	36.1207	Not Sig	ENSG00000141979
185	AC008764.4	54.9722	0.290667	0.340737	0.853054	0.393629	0.605466	55.1322	44.2478	55.0741	71.0436	45.6395	58.6961	Not Sig	ENSG00000268790
186	AC008770.1	3.99652	1.37535	1.28966	1.06644	0.286223	NA	6.89152	2.8547	4.13056	6.08945	1.75537	2.25754	NA	ENSG00000257355
187	AC008770.2	9.88034	0.128317	0.763427	0.16808	0.86652	0.93235	6.89152	4.99572	12.3917	12.1789	7.02147	15.8028	Not Sig	ENSG00000267179
188	AC008770.4	15.7542	0.952667	0.606681	1.57029	0.116347	0.280971	9.84503	11.4188	20.6528	27.4025	10.5322	14.674	Not Sig	ENSG00000286098
189	AC008878.3	177.705	0.0862188	0.201812	0.427223	0.669217	0.815281	187.056	206.252	155.584	189.788	157.105	170.444	Not Sig	ENSG00000268861
190	AC008982.1	958	-0.194049	0.123003	-1.57759	0.114659	0.278528	1072.12	1187.55	740.746	882.97	872.417	992.189	Not Sig	ENSG00000268083
191	AC009070.1	23.0614	0.101471	0.502555	0.20191	0.839987	0.919012	22.6436	16.4145	26.1602	25.3727	26.3305	21.4466	Not Sig	ENSG00000286221
192	AC009163.3	6.52639	0.354032	0.908789	0.389565	0.696858	NA	3.93801	4.28205	8.26111	9.13418	7.89915	5.64385	NA	ENSG00000260092
193	AC009163.5	36.8996	-0.0236756	0.404542	-0.0585244	0.953331	0.976266	31.5041	39.9658	39.9287	34.5069	35.985	39.507	Not Sig	ENSG00000261717
194	AC009412.1	73.7289	0.317904	0.297037	1.07025	0.284506	0.496066	63.9927	78.5042	93.6259	73.0734	63.1932	69.9838	Not Sig	ENSG00000286075
195	AC009690.1	120.806	0.422621	0.235774	1.79248	0.0730553	0.2068	137.83	116.329	134.931	134.983	107.077	93.688	Not Sig	ENSG00000260729
196	AC009779.3	108.624	0.358696	0.262071	1.36869	0.171095	0.360086	98.4503	74.2222	115.656	152.236	90.4014	120.778	Not Sig	ENSG00000258311
197	AC009879.2	0.118946	0	4.99745	0	1	NA	0	0.713675	0	0	0	0	NA	ENSG00000285655
198	AC010132.3	868.978	0.147093	0.110191	1.33489	0.181911	0.374093	791.54	782.187	1002.35	912.403	885.582	839.805	Not Sig	ENSG00000256646
199	AC010255.3	0	NA	NA	NA	NA	NA	0	0	0	0	0	0	NA	ENSG00000250803
200	AC010319.2	2.2269	-1.05633	1.72344	-0.61292	0.539929	NA	3.93801	2.14102	1.37685	1.01491	2.63305	2.25754	NA	ENSG00000269035
201	AC010325.1	0.118946	0	4.99745	0	1	NA	0	0.713675	0	0	0	0	NA	ENSG00000261341
202	AC010422.5	106.693	0.243785	0.251539	0.969172	0.33246	0.548303	125.032	107.051	114.279	107.58	102.689	83.529	Not Sig	ENSG00000269590
203	AC010522.1	37.062	-0.659335	0.430433	-1.5318	0.125573	0.294117	42.3336	55.6666	24.7833	23.3429	33.352	42.8933	Not Sig	ENSG00000268750
204	AC010531.1	25.5847	-0.163115	0.483224	-0.337557	0.735697	0.858494	21.6591	25.6923	28.9139	21.3131	25.4528	30.4768	Not Sig	ENSG00000131152
205	AC010542.3	4.0537	0.423845	1.18253	0.358422	0.720028	NA	3.93801	4.28205	4.13056	5.07454	3.51073	3.38631	NA	ENSG00000260851
206	AC010616.1	128.431	-0.425246	0.229401	-1.85372	0.0637786	0.18785	134.877	148.444	97.7565	109.61	134.286	145.611	Not Sig	ENSG00000285505
207	AC010619.1	9.48625	0.0390419	0.817367	0.0477655	0.961903	0.980782	13.783	12.8461	8.26111	7.10436	7.02147	7.90139	Not Sig	ENSG00000269469
208	AC010646.1	30.4736	-1.31337	0.489806	-2.68142	0.00733114	0.0378686	39.3801	40.6795	9.63796	19.2833	37.7404	36.1207	FDR < 0.05	ENSG00000269095
209	AC011005.1	217.267	0.041759	0.185893	0.22464	0.82226	0.909429	224.467	180.56	217.543	237.489	213.277	230.269	Not Sig	ENSG00000230626
210	AC011043.1	12.8263	-0.559584	0.706599	-0.79194	0.428395	0.637705	11.814	17.1282	8.26111	11.164	18.4313	10.1589	Not Sig	ENSG00000276256
211	AC011043.2	3.35138	-0.884127	1.34311	-0.658268	0.510366	NA	2.95351	2.8547	4.13056	1.01491	3.51073	5.64385	NA	ENSG00000278198
212	AC011195.2	17.6589	0.820688	0.578599	1.41841	0.156073	0.339169	15.752	9.99144	28.9139	22.328	13.1652	15.8028	Not Sig	ENSG00000266826
213	AC011448.1	458.679	0.469471	0.136561	3.43782	0.000586423	0.00519099	416.445	422.495	590.669	520.648	385.303	416.516	FDR < 0.05	ENSG00000258674
214	AC011452.1	0	NA	NA	NA	NA	NA	0	0	0	0	0	0	NA	ENSG00000269179
215	AC011455.2	131.109	0.597907	0.226005	2.64554	0.00815598	0.0413045	113.218	114.902	148.7	186.743	107.955	115.135	FDR < 0.05	ENSG00000269547
216	AC011462.1	159.724	0.513648	0.205385	2.5009	0.0123878	0.0566479	125.032	143.449	196.89	209.071	151.839	132.066	Not Sig	ENSG00000255730
217	AC011479.1	51.3304	0.794647	0.356252	2.23058	0.0257091	0.0978937	66.9462	63.517	53.6972	58.8647	33.352	31.6056	Not Sig	ENSG00000267748
218	AC011498.4	0.638532	-1.151	3.47154	-0.331552	0.740227	NA	2.95351	0	0	0	0.877683	0	NA	ENSG00000267385
219	AC011499.1	18.4312	-0.244485	0.572084	-0.427359	0.669118	0.815238	20.6746	21.4102	15.1454	16.2385	20.1867	16.9316	Not Sig	ENSG00000267157
220	AC011530.1	31.7432	-0.509658	0.445772	-1.14332	0.252908	0.462557	27.5661	36.3974	28.9139	23.3429	32.4743	41.7645	Not Sig	ENSG00000268434
221	AC011604.2	0	NA	NA	NA	NA	NA	0	0	0	0	0	0	NA	ENSG00000257046
222	AC011841.1	3.35138	-0.884127	1.34311	-0.658268	0.510366	NA	2.95351	2.8547	4.13056	1.01491	3.51073	5.64385	NA	ENSG00000273496
223	AC012184.2	425.277	-0.295722	0.138671	-2.13255	0.0329615	0.117696	403.646	385.384	371.75	418.142	478.337	494.402	Not Sig	ENSG00000260537
224	AC012213.5	90.2462	-0.528897	0.268872	-1.9671	0.0491721	0.1561	101.404	98.4871	74.35	65.9691	105.322	95.9455	Not Sig	ENSG00000285982
225	AC012309.1	28.0413	0.78943	0.486052	1.62417	0.10434	0.262112	14.7675	24.2649	28.9139	52.7752	27.2082	20.3179	Not Sig	ENSG00000267360
226	AC012488.2	212.567	-0.132794	0.184774	-0.718684	0.472335	0.67684	220.529	188.41	220.296	193.848	229.953	222.368	Not Sig	ENSG00000286165
227	AC012531.3	12.6391	-0.40309	0.709481	-0.568148	0.569935	0.748467	10.8295	14.2735	13.7685	8.11927	9.65452	19.1891	Not Sig	ENSG00000273049
228	AC013394.1	24.9899	0.739502	0.482077	1.53399	0.125031	0.293526	20.6746	19.9829	35.7981	32.4771	18.4313	22.5754	Not Sig	ENSG00000279765
229	AC013470.2	0.979786	-0.527482	2.3937	-0.220362	0.825589	NA	0	0.713675	0	2.02982	0.877683	2.25754	NA	ENSG00000226690
230	AC013717.1	103.05	0.495866	0.249434	1.98796	0.0468159	0.150734	81.7137	97.0597	137.685	119.759	89.5237	92.5592	Not Sig	ENSG00000285542
231	AC015688.4	4.2603	0.276809	1.15034	0.240633	0.809839	NA	3.93801	4.28205	5.50741	4.05963	4.38842	3.38631	NA	ENSG00000266728
232	AC015802.6	0.146281	-1.1437	4.98837	-0.229274	0.818656	NA	0	0	0	0	0.877683	0	NA	ENSG00000284526
233	AC015871.1	6.59707	-0.892326	1.01818	-0.876397	0.380814	NA	9.84503	7.85042	1.37685	6.08945	8.77683	5.64385	NA	ENSG00000180953
234	AC017083.3	50.1629	0.153972	0.349349	0.440739	0.659402	0.808619	48.2406	52.0982	53.6972	51.7603	42.1288	53.0522	Not Sig	ENSG00000273398
235	AC018362.3	21.8764	-0.814062	0.519251	-1.56776	0.116937	0.281938	15.752	19.2692	16.5222	18.2684	29.8412	31.6056	Not Sig	ENSG00000285942
236	AC018512.1	0	NA	NA	NA	NA	NA	0	0	0	0	0	0	NA	ENSG00000262560
237	AC018523.2	449.957	0.211178	0.140115	1.50717	0.131766	0.303685	436.135	381.816	521.827	489.186	459.906	410.872	Not Sig	ENSG00000256206
238	AC018630.2	10.7645	1.18274	0.748335	1.5805	0.113993	0.277559	6.89152	8.5641	22.0296	12.1789	7.02147	7.90139	Not Sig	ENSG00000275778
239	AC018709.1	0.288097	1.63162	4.48386	0.363887	0.715942	NA	0	0.713675	0	1.01491	0	0	NA	ENSG00000272297
240	AC019117.3	138.09	0.707449	0.218722	3.23447	0.00121867	0.00928511	104.357	101.342	213.412	173.549	118.487	117.392	FDR < 0.05	ENSG00000283321
241	AC020636.2	0	NA	NA	NA	NA	NA	0	0	0	0	0	0	NA	ENSG00000260234
242	AC020907.6	0	NA	NA	NA	NA	NA	0	0	0	0	0	0	NA	ENSG00000285526
243	AC020909.1	114.667	0.323808	0.246466	1.3138	0.188912	0.383696	112.233	114.902	106.018	149.192	101.811	103.847	Not Sig	ENSG00000142539
244	AC020915.4	0.685005	0	3.30991	0	1	NA	1.96901	2.14102	0	0	0	0	NA	ENSG00000283515
245	AC021072.1	0	NA	NA	NA	NA	NA	0	0	0	0	0	0	NA	ENSG00000283536
246	AC021087.5	538.59	0.0214688	0.124424	0.172545	0.863009	0.930547	415.46	413.931	604.438	604.885	573.127	619.695	Not Sig	ENSG00000286001
247	AC021097.2	25.3049	-0.790694	0.520499	-1.51911	0.128735	0.298983	23.6281	20.6966	22.0296	17.2534	21.9421	46.2796	Not Sig	ENSG00000285480
248	AC022137.3	15.9601	-0.85737	0.634151	-1.352	0.176376	0.366576	9.84503	18.5555	9.63796	14.2087	25.4528	18.0603	Not Sig	ENSG00000286261
249	AC022384.1	256.64	-0.698176	0.178079	-3.9206	8.83303e-05	0.00104059	280.583	283.329	165.222	205.012	281.736	323.957	FDR < 0.05	ENSG00000272410
250	AC022414.1	3.99135	0.491375	1.23998	0.396278	0.6919	NA	2.95351	6.42307	5.50741	3.04473	2.63305	3.38631	NA	ENSG00000284762
251	AC022415.2	15.4159	0.887976	0.610643	1.45416	0.145901	0.325174	9.84503	11.4188	20.6528	25.3727	10.5322	14.674	Not Sig	ENSG00000286132
252	AC022506.1	6.7808	1.68372	0.963486	1.74753	0.0805463	NA	3.93801	3.56837	6.88426	18.2684	3.51073	4.51508	NA	ENSG00000285133
253	AC022826.2	49.1915	1.09446	0.356265	3.07205	0.00212596	0.0145142	40.3646	46.3888	77.1037	64.9541	32.4743	33.8631	FDR < 0.05	ENSG00000258677
254	AC023055.1	290.94	0.032024	0.162555	0.197005	0.843824	0.921235	284.521	307.594	279.501	302.443	266.816	304.768	Not Sig	ENSG00000257390
255	AC023490.5	0	NA	NA	NA	NA	NA	0	0	0	0	0	0	NA	ENSG00000286175
256	AC023491.2	0	NA	NA	NA	NA	NA	0	0	0	0	0	0	NA	ENSG00000278633
257	AC024592.3	126.919	-0.421688	0.234629	-1.79726	0.072295	0.205152	121.094	141.308	107.394	105.55	128.142	158.028	Not Sig	ENSG00000267740
258	AC025165.3	93.2321	-0.427051	0.278399	-1.53395	0.125041	0.293526	122.078	96.3461	78.4806	66.984	86.013	109.491	Not Sig	ENSG00000257921
259	AC025263.2	18.5568	0.572856	0.600593	0.953818	0.340176	0.555679	11.814	21.4102	31.6676	15.2236	13.1652	18.0603	Not Sig	ENSG00000258052
260	AC025283.2	12.1833	-0.615165	0.737189	-0.834474	0.404014	0.614469	8.86052	19.2692	9.63796	8.11927	11.4099	15.8028	Not Sig	ENSG00000285329
261	AC025287.4	0	NA	NA	NA	NA	NA	0	0	0	0	0	0	NA	ENSG00000284484
262	AC026316.4	0	NA	NA	NA	NA	NA	0	0	0	0	0	0	NA	ENSG00000285218
263	AC026464.1	6.80452	0.329567	0.96053	0.34311	0.731516	NA	10.8295	3.56837	5.50741	9.13418	6.14378	5.64385	NA	ENSG00000259900
264	AC026464.3	66.9517	-0.618048	0.31027	-1.99196	0.0463749	0.149808	69.8997	52.0982	52.3204	57.8498	86.013	83.529	Not Sig	ENSG00000260371
265	AC026464.4	255.191	-0.376872	0.193032	-1.95238	0.0508927	0.160234	259.909	255.496	202.397	237.489	236.097	339.76	Not Sig	ENSG00000260914
266	AC026464.6	84.2461	-0.405988	0.280424	-1.44776	0.147683	0.327737	88.6052	86.3546	59.2046	82.2076	96.5452	92.5592	Not Sig	ENSG00000272617
267	AC026740.3	16.3075	0.263229	0.58122	0.452889	0.650628	0.802741	7.87602	8.5641	17.8991	26.3876	20.1867	16.9316	Not Sig	ENSG00000286094
268	AC026786.1	19.4443	0.111575	0.572296	0.19496	0.845424	0.922036	25.5971	20.6966	20.6528	16.2385	21.0644	12.4165	Not Sig	ENSG00000256825
269	AC026954.2	58.5681	-0.00193766	0.327935	-0.00590865	0.995286	0.997331	62.0237	71.3675	50.9435	57.8498	56.1717	53.0522	Not Sig	ENSG00000261915
270	AC027796.3	135.831	-0.393362	0.232339	-1.69305	0.0904458	0.238356	132.908	132.03	97.7565	139.042	167.638	145.611	Not Sig	ENSG00000262304
271	AC034102.2	628.178	-0.36329	0.120393	-3.01753	0.00254845	0.0167033	603.5	602.341	541.103	579.513	741.642	700.967	FDR < 0.05	ENSG00000257411
272	AC036214.3	66.6446	-0.0494698	0.316877	-0.156116	0.875941	0.936725	57.1012	78.5042	71.5963	58.8647	72.8477	60.9536	Not Sig	ENSG00000276418
273	AC037459.1	54.9533	-0.575992	0.363741	-1.58352	0.113302	0.276515	74.8222	58.5213	39.9287	38.5665	45.6395	72.2413	Not Sig	ENSG00000248235
274	AC048338.1	294.733	-0.563661	0.163739	-3.44243	0.00057652	0.00510689	326.855	289.752	223.05	241.548	359.85	327.343	FDR < 0.05	ENSG00000256861
275	AC048338.2	145.564	0.352542	0.211219	1.66909	0.0951002	0.246673	135.861	133.457	178.991	160.356	136.041	128.68	Not Sig	ENSG00000284934
276	AC053503.7	1.3671	1.74694	2.30475	0.757975	0.448466	NA	2.95351	0.713675	1.37685	2.02982	0	1.12877	NA	ENSG00000286143
277	AC055811.2	13.9167	0.591381	0.676765	0.873835	0.382208	0.595047	20.6746	16.4145	13.7685	14.2087	10.5322	7.90139	Not Sig	ENSG00000264187
278	AC055839.2	14.0377	0.573952	0.689494	0.832424	0.40517	0.615623	19.6901	16.4145	8.26111	20.2982	10.5322	9.03016	Not Sig	ENSG00000286190
279	AC058822.1	96.9946	0.0457608	0.266277	0.171854	0.863552	0.930688	101.404	76.3632	99.1333	105.55	87.7683	111.748	Not Sig	ENSG00000282278
280	AC064853.2	0	NA	NA	NA	NA	NA	0	0	0	0	0	0	NA	ENSG00000285843
281	AC067752.1	0	NA	NA	NA	NA	NA	0	0	0	0	0	0	NA	ENSG00000285551
282	AC067968.1	21.9821	-0.305427	0.522159	-0.584931	0.558594	0.74074	25.5971	20.6966	17.8991	20.2982	23.6974	23.7042	Not Sig	ENSG00000267022
283	AC068234.1	3.38428	0.574039	1.35027	0.425131	0.670741	NA	4.92251	3.56837	4.13056	3.04473	3.51073	1.12877	NA	ENSG00000259753
284	AC068533.4	67.5814	0.149492	0.302543	0.494118	0.621223	0.782999	64.9772	65.6581	79.8574	64.9541	62.3155	67.7262	Not Sig	ENSG00000249319
285	AC068580.4	385.165	-0.411833	0.166575	-2.47235	0.0134226	0.0606363	443.026	363.26	311.169	332.89	373.015	487.629	Not Sig	ENSG00000250644
286	AC068631.2	95.7049	-0.2037	0.265745	-0.766524	0.443365	0.650473	91.5588	72.7948	103.264	87.2821	97.4228	121.907	Not Sig	ENSG00000283149
287	AC068775.1	2.36172	0.0436455	1.58623	0.0275152	0.978049	NA	0	2.8547	2.7537	3.04473	4.38842	1.12877	NA	ENSG00000255641
288	AC068790.8	62.8	-0.396984	0.339239	-1.17022	0.241912	0.449696	102.388	72.0811	42.6824	44.656	59.6825	55.3098	Not Sig	ENSG00000274874
289	AC068831.7	73.677	0.526697	0.29664	1.77554	0.0758082	0.212504	83.6827	87.782	72.9731	86.2672	52.661	58.6961	Not Sig	ENSG00000284946
290	AC068946.1	0	NA	NA	NA	NA	NA	0	0	0	0	0	0	NA	ENSG00000280537
291	AC068946.2	145.777	-0.243667	0.213303	-1.14235	0.253308	0.462804	139.799	145.59	137.685	131.938	149.206	170.444	Not Sig	ENSG00000284820
292	AC069257.3	21.3494	0.124178	0.535024	0.232098	0.816462	0.906735	22.6436	11.4188	24.7833	24.3578	24.5751	20.3179	Not Sig	ENSG00000272741
293	AC069288.1	53.1975	-0.965157	0.351948	-2.74233	0.00610058	0.0327535	56.1167	56.3803	39.9287	30.4473	64.0709	72.2413	FDR < 0.05	ENSG00000286192
294	AC069368.1	5.16019	-0.171048	1.04484	-0.163708	0.869961	NA	4.92251	4.28205	4.13056	6.08945	7.02147	4.51508	NA	ENSG00000249240
295	AC069444.2	0	NA	NA	NA	NA	NA	0	0	0	0	0	0	NA	ENSG00000285585
296	AC073111.4	3.44728	-0.831244	1.36828	-0.607511	0.543512	NA	3.93801	2.14102	0	5.07454	6.14378	3.38631	NA	ENSG00000284691
297	AC073585.2	0.614148	-2.34174	3.3499	-0.699046	0.484523	NA	0	1.42735	0	0	0	2.25754	NA	ENSG00000286088
298	AC073610.2	200.026	-0.0816507	0.20257	-0.403075	0.686893	0.82547	212.653	186.269	220.296	169.49	183.436	228.012	Not Sig	ENSG00000272822
299	AC073612.1	8.51484	-0.749276	0.873543	-0.857744	0.391034	0.603215	10.8295	7.13675	9.63796	3.04473	11.4099	9.03016	Not Sig	ENSG00000258064
300	AC073896.1	390.324	-0.311529	0.145779	-2.13699	0.032599	0.116697	404.631	407.508	341.459	342.024	454.64	391.683	Not Sig	ENSG00000144785
301	AC074143.1	16.008	0.922886	0.63483	1.45375	0.146015	0.325198	15.752	23.5513	17.8991	19.2833	10.5322	9.03016	Not Sig	ENSG00000265690
302	AC078927.1	66.9941	0.243903	0.317856	0.767341	0.442879	0.650137	65.9617	72.7948	86.7417	56.8349	63.1932	56.4385	Not Sig	ENSG00000228144
303	AC079447.1	198.766	0.277528	0.190438	1.45731	0.145029	0.323718	176.226	158.436	260.225	211.101	199.234	187.376	Not Sig	ENSG00000241962
304	AC079594.2	282.571	0.391133	0.164443	2.37854	0.0173814	0.0730285	257.94	276.192	337.329	322.741	272.082	229.14	Not Sig	ENSG00000248710
305	AC083800.1	0	NA	NA	NA	NA	NA	0	0	0	0	0	0	NA	ENSG00000251012
306	AC083977.1	0	NA	NA	NA	NA	NA	0	0	0	0	0	0	NA	ENSG00000286131
307	AC084121.11	1.13373	-2.82732	2.49159	-1.13475	0.256482	NA	2.95351	0.713675	0	0	0.877683	2.25754	NA	ENSG00000285913
308	AC084121.12	1.01479	-2.83159	2.70331	-1.04745	0.294891	NA	2.95351	0	0	0	0.877683	2.25754	NA	ENSG00000285937
309	AC084121.13	1.01479	-2.83159	2.70331	-1.04745	0.294891	NA	2.95351	0	0	0	0.877683	2.25754	NA	ENSG00000285950
310	AC084121.6	1.01479	-2.83159	2.70331	-1.04745	0.294891	NA	2.95351	0	0	0	0.877683	2.25754	NA	ENSG00000285620
311	AC084121.7	1.13373	-2.82732	2.49159	-1.13475	0.256482	NA	2.95351	0.713675	0	0	0.877683	2.25754	NA	ENSG00000285657
312	AC084121.8	1.01479	-2.83159	2.70331	-1.04745	0.294891	NA	2.95351	0	0	0	0.877683	2.25754	NA	ENSG00000285720
313	AC084121.9	0.969651	-2.82927	2.57953	-1.09682	0.272721	NA	1.96901	0.713675	0	0	0.877683	2.25754	NA	ENSG00000285814
314	AC087289.3	3.15162	2.28434	1.58843	1.43812	0.150401	NA	2.95351	4.99572	4.13056	5.07454	1.75537	0	NA	ENSG00000267426
315	AC087632.2	151.777	0.252814	0.241133	1.04844	0.294436	0.506552	149.644	171.996	201.02	120.774	135.163	132.066	Not Sig	ENSG00000259316
316	AC087721.2	65.5135	0.513538	0.304714	1.68531	0.0919284	0.240911	63.0082	64.9444	75.7269	80.1778	56.1717	53.0522	Not Sig	ENSG00000285920
317	AC090227.2	7.24858	1.29739	0.917909	1.41342	0.157532	0.341346	7.87602	4.28205	11.0148	11.164	3.51073	5.64385	Not Sig	ENSG00000266997
318	AC090360.1	18.9717	0.107776	0.607938	0.177281	0.859288	0.928192	23.6281	22.1239	12.3917	22.328	9.65452	23.7042	Not Sig	ENSG00000267127
319	AC090517.4	51.5094	0.363365	0.344108	1.05596	0.290985	0.502739	55.1322	53.5256	59.2046	53.7901	45.6395	41.7645	Not Sig	ENSG00000285253
320	AC090527.2	6.44963	1.52589	1.04629	1.45837	0.144737	NA	10.8295	4.99572	11.0148	6.08945	3.51073	2.25754	NA	ENSG00000260170
321	AC091057.6	89.5595	0.31331	0.279886	1.11942	0.262961	0.473816	85.6517	102.055	89.4954	104.536	91.2791	64.3399	Not Sig	ENSG00000285077
322	AC091167.2	1.20935	3.44111	2.55906	1.34467	0.17873	NA	0.984503	2.14102	4.13056	0	0	0	NA	ENSG00000261147
323	AC091167.6	21.8816	0.259347	0.520542	0.498224	0.618326	0.781193	23.6281	16.4145	27.537	22.328	21.0644	20.3179	Not Sig	ENSG00000275674
324	AC091167.7	16.0667	-4.00986	1.14696	-3.49608	0.000472144	0.00431811	27.5661	27.8333	2.7537	0	20.1867	18.0603	FDR < 0.05	ENSG00000284626
325	AC091551.1	12.2047	-0.430601	0.741757	-0.580514	0.561568	0.743129	5.90702	18.5555	9.63796	11.164	16.676	11.2877	Not Sig	ENSG00000267699
326	AC091959.3	480.917	-0.0606687	0.13993	-0.433563	0.664606	0.812474	444.995	476.735	510.812	452.649	539.775	460.538	Not Sig	ENSG00000275740
327	AC092017.3	0	NA	NA	NA	NA	NA	0	0	0	0	0	0	NA	ENSG00000283952
328	AC092042.3	1.10879	0.345502	2.19004	0.15776	0.874646	NA	0	0	2.7537	1.01491	1.75537	1.12877	NA	ENSG00000273291
329	AC092073.1	273.721	-0.280366	0.163929	-1.71029	0.0872123	0.232904	314.056	311.162	228.557	230.384	270.326	287.837	Not Sig	ENSG00000266953
330	AC092111.3	0.53655	0.267676	3.3882	0.0790024	0.937031	NA	0	0.713675	1.37685	0	0	1.12877	NA	ENSG00000284393
331	AC092143.1	363.056	-0.56305	0.148592	-3.78924	0.000151106	0.00166703	429.243	416.072	256.094	281.13	398.468	397.327	FDR < 0.05	ENSG00000198211
332	AC092329.3	119.393	0.148882	0.233477	0.637671	0.523688	0.715854	107.311	123.466	123.917	130.923	108.833	121.907	Not Sig	ENSG00000283201
333	AC092442.1	0	NA	NA	NA	NA	NA	0	0	0	0	0	0	NA	ENSG00000284684
334	AC092587.1	139.048	0.295977	0.22676	1.30524	0.191811	0.387042	128.97	102.055	187.252	146.147	137.796	132.066	Not Sig	ENSG00000273155
335	AC092647.5	156.443	-0.516718	0.215839	-2.394	0.0166657	0.0708908	154.567	129.175	152.831	117.729	191.335	193.02	Not Sig	ENSG00000249773
336	AC092718.3	234.588	-0.366675	0.187117	-1.95961	0.0500416	0.158186	246.126	226.235	217.543	190.803	229.953	296.867	Not Sig	ENSG00000260643
337	AC092718.8	233.444	-0.373966	0.188299	-1.98602	0.0470306	0.151233	245.141	225.521	216.166	188.773	228.198	296.867	Not Sig	ENSG00000284512
338	AC092835.1	42.2501	-0.106552	0.373766	-0.285075	0.775587	0.882843	38.3956	34.2564	45.4361	41.6112	43.0065	50.7947	Not Sig	ENSG00000233757
339	AC093155.3	145.781	-0.00364943	0.213211	-0.0171165	0.986344	0.993387	145.706	122.038	148.7	154.266	152.717	151.255	Not Sig	ENSG00000267561
340	AC093323.1	35.7372	-0.33973	0.430946	-0.788336	0.4305	0.639797	30.5196	47.1025	34.4213	26.3876	42.1288	33.8631	Not Sig	ENSG00000170846
341	AC093512.2	2484.74	-0.804293	0.226788	-3.54645	0.000390465	0.0036784	3532.4	3077.36	1437.43	1583.26	2178.41	3099.6	FDR < 0.05	ENSG00000285043
342	AC093525.1	52.1035	-0.973241	0.366022	-2.65897	0.00783803	0.0399497	53.1631	54.9529	33.0444	35.5218	53.5387	82.4003	FDR < 0.05	ENSG00000259784
343	AC093525.2	121.759	-1.02334	0.249561	-4.10054	4.12186e-05	0.000545394	136.846	134.884	75.7269	75.1032	130.775	177.217	FDR < 0.05	ENSG00000260272
344	AC093668.1	242.295	0.252882	0.169215	1.49444	0.13506	0.308732	238.25	224.094	267.109	271.995	229.953	222.368	Not Sig	ENSG00000270249
345	AC093827.5	1.48934	1.82011	2.27999	0.798298	0.424698	NA	3.93801	0.713675	1.37685	2.02982	0.877683	0	NA	ENSG00000285458
346	AC093884.1	80.0364	0.697758	0.302907	2.30354	0.0212486	0.0849946	61.0392	67.0854	106.018	112.655	86.013	47.4084	Not Sig	ENSG00000286239
347	AC093899.2	41.1189	-0.00644623	0.388617	-0.0165876	0.986766	0.993506	38.3956	37.1111	33.0444	51.7603	41.2511	45.1508	Not Sig	ENSG00000251569
348	AC097104.1	1.54255	-0.587172	2.15263	-0.27277	0.78503	NA	0.984503	2.8547	0	2.02982	0	3.38631	NA	ENSG00000285528
349	AC097625.2	1.4678	1.27836	2.32273	0.550369	0.582066	NA	1.96901	3.56837	1.37685	1.01491	0.877683	0	NA	ENSG00000285602
350	AC097634.4	96.4104	-0.228013	0.267256	-0.853162	0.393569	0.605466	130.939	102.769	78.4806	80.1778	91.2791	94.8167	Not Sig	ENSG00000285708
351	AC097636.2	0	NA	NA	NA	NA	NA	0	0	0	0	0	0	NA	ENSG00000285749
352	AC097637.1	74.6242	-0.59359	0.30513	-1.94537	0.051731	0.161952	82.6982	70.6538	57.8278	59.8796	104.444	72.2413	Not Sig	ENSG00000173366
353	AC098484.3	10.2331	0.588557	0.784985	0.749769	0.453394	0.659236	12.7985	10.7051	8.26111	14.2087	5.2661	10.1589	Not Sig	ENSG00000283580
354	AC098650.1	2.47365	-1.43389	1.70353	-0.841718	0.399946	NA	3.93801	2.8547	0	2.02982	2.63305	3.38631	NA	ENSG00000283563
355	AC099489.1	19.1682	-0.133885	0.553661	-0.241817	0.808922	0.90279	16.7365	20.6966	16.5222	20.2982	19.309	21.4466	Not Sig	ENSG00000188897
356	AC099811.2	218.899	-0.548669	0.187512	-2.92605	0.00343299	0.0210734	215.606	238.367	155.584	191.818	242.241	269.776	FDR < 0.05	ENSG00000267261
357	AC099850.2	30.533	-0.173741	0.437836	-0.396818	0.691502	0.828523	28.5506	25.6923	30.2907	30.4473	37.7404	30.4768	Not Sig	ENSG00000265303
358	AC100868.1	0	NA	NA	NA	NA	NA	0	0	0	0	0	0	NA	ENSG00000258417
359	AC104109.3	153.933	0.0439356	0.213691	0.205603	0.837101	0.91728	156.536	119.184	166.599	162.385	159.738	159.157	Not Sig	ENSG00000272772
360	AC104389.6	0	NA	NA	NA	NA	NA	0	0	0	0	0	0	NA	ENSG00000284931
361	AC104452.1	21.8864	0.32892	0.549041	0.599081	0.549119	0.73533	30.5196	22.1239	15.1454	28.4174	19.309	15.8028	Not Sig	ENSG00000283189
362	AC104532.1	1.6335	-0.755877	1.88071	-0.401911	0.68775	NA	1.96901	1.42735	1.37685	1.01491	1.75537	2.25754	NA	ENSG00000267314
363	AC105052.1	292.85	0.475175	0.158432	2.99923	0.00270666	0.0175437	254.986	261.919	341.459	379.576	268.571	250.587	FDR < 0.05	ENSG00000205236
364	AC105052.3	191.517	-0.319552	0.187837	-1.70122	0.0889019	0.236054	190.994	183.414	177.614	167.46	218.543	211.08	Not Sig	ENSG00000267645
365	AC106774.4	3.97026	-2.09445	1.38138	-1.5162	0.129469	NA	3.93801	1.42735	1.37685	2.02982	2.63305	12.4165	NA	ENSG00000268799
366	AC107871.1	36.7599	-0.189374	0.426369	-0.444155	0.656931	0.807406	55.1322	44.9615	23.4065	32.4771	30.7189	33.8631	Not Sig	ENSG00000260007
367	AC107959.5	0.338303	2.49775	4.48564	0.556833	0.577641	NA	0	0	0	2.02982	0	0	NA	ENSG00000284956
368	AC108941.2	0	NA	NA	NA	NA	NA	0	0	0	0	0	0	NA	ENSG00000284695
369	AC110275.1	9.15477	0.992482	0.779378	1.27343	0.202866	0.401112	5.90702	4.99572	15.1454	14.2087	7.89915	6.77262	Not Sig	ENSG00000254673
370	AC112128.1	165.062	0.900983	0.204278	4.41058	1.03096e-05	0.000165215	133.892	149.158	242.326	218.205	115.854	130.937	FDR < 0.05	ENSG00000285943
371	AC112504.2	8.31753	-0.417763	0.834817	-0.500425	0.616776	0.779797	4.92251	8.5641	9.63796	6.08945	10.5322	10.1589	Not Sig	ENSG00000285558
372	AC113189.9	1.11938	0.240947	2.68904	0.0896035	0.928602	NA	1.96901	2.8547	0	1.01491	0.877683	0	NA	ENSG00000286007
373	AC113348.1	0	NA	NA	NA	NA	NA	0	0	0	0	0	0	NA	ENSG00000285891
374	AC113554.1	5.86504	1.69149	1.11485	1.51724	0.129206	NA	3.93801	10.7051	5.50741	10.1491	2.63305	2.25754	NA	ENSG00000264813
375	AC114490.3	7.16606	0.504803	0.954248	0.529006	0.596801	0.766936	7.87602	9.27777	2.7537	12.1789	5.2661	5.64385	Not Sig	ENSG00000284773
376	AC115220.1	18.4793	0.0953077	0.61731	0.154392	0.877301	0.937065	12.7985	14.9872	12.3917	30.4473	28.9635	11.2877	Not Sig	ENSG00000241149
377	AC116366.3	530.727	-0.0985879	0.128449	-0.767526	0.442769	0.650137	482.406	463.175	567.263	515.574	599.458	556.484	Not Sig	ENSG00000283782
378	AC117378.1	868.778	0.352007	0.117522	2.99524	0.00274233	0.0177085	778.742	686.555	1097.35	1003.74	779.383	866.896	FDR < 0.05	ENSG00000285625
379	AC117457.1	0.458951	2.88291	3.96866	0.726419	0.467582	NA	0	0	2.7537	0	0	0	NA	ENSG00000275163
380	AC118470.1	0	NA	NA	NA	NA	NA	0	0	0	0	0	0	NA	ENSG00000239395
381	AC118549.1	462.968	0.110913	0.139086	0.797443	0.425194	0.635137	465.67	470.312	452.984	503.395	475.704	409.744	Not Sig	ENSG00000036549
382	AC118553.2	458.026	0.184927	0.143276	1.29071	0.196805	0.393299	373.127	403.94	545.233	505.424	507.301	413.13	Not Sig	ENSG00000283761
383	AC119396.1	0	NA	NA	NA	NA	NA	0	0	0	0	0	0	NA	ENSG00000263264
384	AC119676.1	0.118946	0	4.99745	0	1	NA	0	0.713675	0	0	0	0	NA	ENSG00000284895
385	AC120057.2	41.7749	0.350636	0.38282	0.915931	0.359703	0.575198	34.4576	40.6795	41.3056	56.8349	41.2511	36.1207	Not Sig	ENSG00000262526
386	AC120114.4	79.8672	-0.764429	0.290313	-2.63312	0.00846051	0.042524	97.4658	79.2179	55.0741	56.8349	91.2791	99.3318	FDR < 0.05	ENSG00000281348
387	AC124312.1	0	NA	NA	NA	NA	NA	0	0	0	0	0	0	NA	ENSG00000214265
388	AC126283.2	93.9336	0.21353	0.262887	0.812248	0.416649	0.626878	80.7292	94.9187	97.7565	110.625	98.3005	81.2715	Not Sig	ENSG00000285330
389	AC127029.3	0	NA	NA	NA	NA	NA	0	0	0	0	0	0	NA	ENSG00000285947
390	AC129492.3	11.8576	-0.594987	0.751979	-0.791227	0.428811	0.638066	16.7365	13.5598	6.88426	9.13418	7.89915	16.9316	Not Sig	ENSG00000263620
391	AC131160.1	191.645	-0.240015	0.186709	-1.2855	0.198616	0.395361	178.195	180.56	184.498	178.624	220.299	207.694	Not Sig	ENSG00000283765
392	AC132217.2	0	NA	NA	NA	NA	NA	0	0	0	0	0	0	NA	ENSG00000284779
393	AC133551.1	0	NA	NA	NA	NA	NA	0	0	0	0	0	0	NA	ENSG00000274175
394	AC134669.1	0	NA	NA	NA	NA	NA	0	0	0	0	0	0	NA	ENSG00000265118
395	AC134684.11	1.01479	-2.83159	2.70331	-1.04745	0.294891	NA	2.95351	0	0	0	0.877683	2.25754	NA	ENSG00000285975
396	AC134684.8	0.868508	-2.36101	4.88126	-0.483689	0.628606	NA	2.95351	0	0	0	0	2.25754	NA	ENSG00000285687
397	AC134684.9	0.987454	-2.32174	2.7609	-0.840933	0.400385	NA	2.95351	0.713675	0	0	0	2.25754	NA	ENSG00000285765
398	AC134980.3	0	NA	NA	NA	NA	NA	0	0	0	0	0	0	NA	ENSG00000285472
399	AC135050.2	276.728	0.110664	0.167165	0.662005	0.507968	0.704187	299.289	280.474	285.008	277.07	282.614	235.913	Not Sig	ENSG00000255439
400	AC135068.1	0	NA	NA	NA	NA	NA	0	0	0	0	0	0	NA	ENSG00000182974
401	AC135068.2	0	NA	NA	NA	NA	NA	0	0	0	0	0	0	NA	ENSG00000278263
402	AC135068.3	0	NA	NA	NA	NA	NA	0	0	0	0	0	0	NA	ENSG00000279408
403	AC135068.8	0	NA	NA	NA	NA	NA	0	0	0	0	0	0	NA	ENSG00000281179
404	AC135178.3	3295.33	0.854215	0.100103	8.53335	1.42169e-17	1.52723e-15	2899.36	2438.63	4887.82	4406.73	2560.2	2579.24	FDR < 0.05	ENSG00000263809
405	AC136352.2	0.520921	0	3.63536	0	1	NA	0.984503	2.14102	0	0	0	0	NA	ENSG00000276760
406	AC136352.3	13.5028	-0.562497	0.682394	-0.8243	0.409769	0.620199	13.783	8.5641	12.3917	11.164	11.4099	23.7042	Not Sig	ENSG00000277666
407	AC136428.1	0	NA	NA	NA	NA	NA	0	0	0	0	0	0	NA	ENSG00000259680
408	AC136612.1	0	NA	NA	NA	NA	NA	0	0	0	0	0	0	NA	ENSG00000275869
409	AC136616.1	168.184	-0.325408	0.206664	-1.57458	0.115354	0.279584	189.025	181.987	126.67	155.281	167.638	188.505	Not Sig	ENSG00000273554
410	AC136616.2	0	NA	NA	NA	NA	NA	0	0	0	0	0	0	NA	ENSG00000277761
411	AC136616.3	0	NA	NA	NA	NA	NA	0	0	0	0	0	0	NA	ENSG00000278782
412	AC137834.1	12.7045	0.916155	0.696167	1.316	0.188174	0.382382	7.87602	12.1325	19.2759	17.2534	6.14378	13.5452	Not Sig	ENSG00000258830
413	AC138647.1	0	NA	NA	NA	NA	NA	0	0	0	0	0	0	NA	ENSG00000226490
414	AC138696.1	16.6743	-0.870778	0.643103	-1.35403	0.175728	0.365648	21.6591	22.1239	11.0148	9.13418	23.6974	12.4165	Not Sig	ENSG00000264668
415	AC138811.2	2738.08	0.638704	0.0901413	7.08559	1.38453e-12	8.43762e-11	2266.33	2104.63	3824.89	3517.67	2303.92	2411.05	FDR < 0.05	ENSG00000260342
416	AC138894.1	144.27	-0.266939	0.223229	-1.19581	0.231771	0.438393	142.753	136.312	111.525	153.251	153.595	168.187	Not Sig	ENSG00000261832
417	AC138969.1	248.388	0.0373727	0.169204	0.220874	0.825191	0.910605	259.909	271.196	238.195	247.638	243.118	230.269	Not Sig	ENSG00000183889
418	AC139530.2	794.548	-0.291003	0.112769	-2.58052	0.00986525	0.0476933	821.075	797.888	674.657	739.868	868.029	865.767	FDR < 0.05	ENSG00000262660
419	AC140504.1	0.265226	-1.14474	4.63002	-0.247244	0.80472	NA	0	0.713675	0	0	0.877683	0	NA	ENSG00000261130
420	AC141272.1	0	NA	NA	NA	NA	NA	0	0	0	0	0	0	NA	ENSG00000277836
421	AC144573.1	0.169151	1.62978	4.98648	0.32684	0.743789	NA	0	0	0	1.01491	0	0	NA	ENSG00000285880
422	AC145212.1	10.7074	0.882213	0.748185	1.17914	0.238343	0.445742	10.8295	11.4188	15.1454	12.1789	7.89915	6.77262	Not Sig	ENSG00000277400
423	AC171558.1	0	NA	NA	NA	NA	NA	0	0	0	0	0	0	NA	ENSG00000274792
424	AC171558.3	0	NA	NA	NA	NA	NA	0	0	0	0	0	0	NA	ENSG00000275249
425	AC187653.1	0	NA	NA	NA	NA	NA	0	0	0	0	0	0	NA	ENSG00000248767
426	AC211486.6	0.188128	-1.32736	4.97669	-0.266715	0.789689	NA	0	0	0	0	0	1.12877	NA	ENSG00000286014
427	AC211486.7	0.188128	-1.32736	4.97669	-0.266715	0.789689	NA	0	0	0	0	0	1.12877	NA	ENSG00000286038
428	AC211486.8	0.188128	-1.32736	4.97669	-0.266715	0.789689	NA	0	0	0	0	0	1.12877	NA	ENSG00000286137
429	AC213203.1	0.755464	2.69856	2.96841	0.909093	0.363301	NA	0	2.14102	1.37685	1.01491	0	0	NA	ENSG00000268674
430	AC213203.2	0.169151	1.62978	4.98648	0.32684	0.743789	NA	0	0	0	1.01491	0	0	NA	ENSG00000277475
431	AC233723.1	0	NA	NA	NA	NA	NA	0	0	0	0	0	0	NA	ENSG00000262165
432	AC233755.1	0	NA	NA	NA	NA	NA	0	0	0	0	0	0	NA	ENSG00000275063
433	AC233755.2	0	NA	NA	NA	NA	NA	0	0	0	0	0	0	NA	ENSG00000277856
434	AC236972.4	0.28303	0	4.524	0	1	NA	0.984503	0.713675	0	0	0	0	NA	ENSG00000278803
435	AC240274.1	424.431	-0.138139	0.1509	-0.915433	0.359964	0.575359	452.871	545.247	371.75	366.382	434.453	375.881	Not Sig	ENSG00000271254
436	AC242842.3	798.236	-0.00704747	0.272851	-0.025829	0.979394	0.989621	822.06	1122.61	740.746	678.974	834.677	590.347	Not Sig	ENSG00000286185
437	AC243547.3	12.5054	0.192932	0.70195	0.274851	0.783431	0.887865	8.86052	13.5598	19.2759	9.13418	14.0429	10.1589	Not Sig	ENSG00000280778
438	AC243967.1	0	NA	NA	NA	NA	NA	0	0	0	0	0	0	NA	ENSG00000267881
439	AC244197.3	175.21	0.310673	0.199073	1.5606	0.118618	0.284503	172.288	196.261	192.759	185.728	159.738	144.483	Not Sig	ENSG00000241489
440	AC244517.10	0	NA	NA	NA	NA	NA	0	0	0	0	0	0	NA	ENSG00000279983
441	AC245033.1	4516.87	0.571949	0.100356	5.69921	1.20365e-08	3.80487e-07	4468.66	3778.19	5847.49	5423.67	3578.31	4004.88	FDR < 0.05	ENSG00000260836
442	AC245748.1	5.40488	0.0758949	1.10419	0.0687333	0.945202	NA	5.90702	9.27777	2.7537	6.08945	6.14378	2.25754	NA	ENSG00000267173
443	AC253536.7	491.766	-0.148268	0.134686	-1.10084	0.270965	0.482884	545.415	477.448	444.723	468.888	499.402	514.719	Not Sig	ENSG00000285762
444	AC253572.1	129.63	-0.274225	0.243687	-1.12532	0.260454	0.470838	122.078	149.872	115.656	112.655	114.977	162.543	Not Sig	ENSG00000286106
445	ACAA1	134.394	-0.0526398	0.22452	-0.234455	0.814632	0.906222	145.706	167	118.409	123.819	127.264	124.165	Not Sig	ENSG00000060971
446	ACAA2	291.434	0.0976494	0.156616	0.623494	0.53296	0.7227	284.521	279.047	312.545	300.413	288.758	283.321	Not Sig	ENSG00000167315
447	ACACA	1184.15	0.0250194	0.105243	0.237729	0.812091	0.904489	1118.4	1246.08	1195.11	1196.58	1219.98	1128.77	Not Sig	ENSG00000278540
448	ACACB	104.738	0.260971	0.263905	0.98888	0.322722	0.537705	109.28	120.611	92.2491	124.834	103.567	77.8852	Not Sig	ENSG00000076555
449	ACAD10	90.3518	0.26118	0.272272	0.959261	0.337427	0.553048	86.6362	112.047	89.4954	97.4312	76.3584	80.1427	Not Sig	ENSG00000111271
450	ACAD11	297.463	0.75672	0.158037	4.78823	1.68256e-06	3.29137e-05	280.583	271.196	371.75	401.904	221.176	238.171	FDR < 0.05	ENSG00000240303
451	ACAD8	67.7453	-0.0604246	0.314046	-0.192406	0.847424	0.922622	66.9462	58.5213	53.6972	83.2225	76.3584	67.7262	Not Sig	ENSG00000151498
452	ACAD9	276.949	0.137618	0.161186	0.853786	0.393224	0.605113	281.568	289.752	294.646	277.07	262.427	256.231	Not Sig	ENSG00000177646
453	ACADL	28.9383	0.484416	0.447204	1.08321	0.278715	0.490454	23.6281	18.5555	35.7981	40.5963	24.5751	30.4768	Not Sig	ENSG00000115361
454	ACADM	322.911	-0.0831678	0.153014	-0.543529	0.586766	0.760246	314.056	289.752	312.545	334.92	355.462	330.73	Not Sig	ENSG00000117054
455	ACADS	56.0372	0.258742	0.340304	0.760327	0.447059	0.654152	65.9617	74.9358	48.1898	57.8498	43.0065	46.2796	Not Sig	ENSG00000122971
456	ACADSB	109.578	-0.050388	0.247482	-0.203603	0.838664	0.918357	115.187	126.32	90.8722	112.655	101.811	110.62	Not Sig	ENSG00000196177
457	ACADVL	233.542	1.16698	0.190433	6.12805	8.89613e-10	3.48047e-08	200.839	256.923	311.169	342.024	157.105	133.195	FDR < 0.05	ENSG00000072778
458	ACAN	31.6361	1.87463	1.44104	1.30089	0.193298	0.389051	26.5816	14.2735	8.26111	108.595	6.14378	25.9617	Not Sig	ENSG00000157766
459	ACAP1	1.12818	0.790603	2.48315	0.318388	0.750191	NA	1.96901	0	0	3.04473	1.75537	0	NA	ENSG00000072818
460	ACAP2	296.058	0.597888	0.158368	3.77532	0.000159802	0.00175533	238.25	212.675	402.041	396.829	278.226	248.33	FDR < 0.05	ENSG00000114331
461	ACAP3	163.913	0.09653	0.218602	0.441579	0.658794	0.808401	166.381	198.402	136.308	182.684	159.738	139.968	Not Sig	ENSG00000131584
462	ACAT1	740.583	0.302186	0.11293	2.67587	0.00745363	0.038345	677.338	717.957	834.372	848.463	680.205	685.164	FDR < 0.05	ENSG00000075239
463	ACAT2	538.701	-0.771713	0.13496	-5.71807	1.07738e-08	3.44001e-07	569.043	599.487	418.563	346.084	655.629	643.399	FDR < 0.05	ENSG00000120437
464	ACBD3	159.085	0.816574	0.209828	3.89163	9.95718e-05	0.00115689	162.443	163.431	195.513	206.026	125.509	101.589	FDR < 0.05	ENSG00000182827
465	ACBD4	25.5204	0.599233	0.520625	1.15099	0.249737	0.458726	34.4576	19.9829	23.4065	35.5218	14.9206	24.833	Not Sig	ENSG00000181513
466	ACBD5	117.865	0.560196	0.238195	2.35184	0.0186807	0.0771201	108.295	104.91	158.338	137.013	110.588	88.0441	Not Sig	ENSG00000107897
467	ACBD6	210.31	0.279669	0.182694	1.53081	0.125817	0.29458	197.885	177.705	235.442	249.667	187.824	213.338	Not Sig	ENSG00000230124
468	ACBD7	2.75795	-0.112868	1.48311	-0.0761019	0.939338	NA	2.95351	4.28205	1.37685	3.04473	2.63305	2.25754	NA	ENSG00000176244
469	ACCS	20.7903	1.23772	0.553213	2.23733	0.0252649	0.0967177	12.7985	20.6966	30.2907	33.492	10.5322	16.9316	Not Sig	ENSG00000110455
470	ACCSL	0.237892	0	4.99745	0	1	NA	0	1.42735	0	0	0	0	NA	ENSG00000205126
471	ACD	128.945	0.383984	0.221792	1.73128	0.0834018	0.22643	120.109	116.329	158.338	146.147	117.61	115.135	Not Sig	ENSG00000102977
472	ACE	13.2582	1.42785	0.735966	1.9401	0.0523681	0.163365	15.752	20.6966	11.0148	20.2982	6.14378	5.64385	Not Sig	ENSG00000159640
473	ACE2	3.08665	1.04147	1.49999	0.694316	0.487484	NA	5.90702	3.56837	4.13056	2.02982	1.75537	1.12877	NA	ENSG00000130234
474	ACER1	0	NA	NA	NA	NA	NA	0	0	0	0	0	0	NA	ENSG00000167769
475	ACER2	10.6427	-0.807741	0.774481	-1.04295	0.296974	0.508925	8.86052	10.7051	12.3917	4.05963	13.1652	14.674	Not Sig	ENSG00000177076
476	ACER3	50.725	0.447344	0.347957	1.28563	0.198572	0.395337	50.2096	37.8248	60.5815	63.9392	42.1288	49.6659	Not Sig	ENSG00000078124
477	ACHE	4.34785	-0.691544	1.23605	-0.559478	0.575836	NA	4.92251	5.7094	2.7537	3.04473	1.75537	7.90139	NA	ENSG00000087085
478	ACIN1	778.405	-0.144915	0.111306	-1.30196	0.192931	0.388559	747.238	747.217	731.108	776.405	839.943	828.518	Not Sig	ENSG00000100813
479	ACKR1	0	NA	NA	NA	NA	NA	0	0	0	0	0	0	NA	ENSG00000213088
480	ACKR2	0.759255	0.134973	2.94717	0.0457975	0.963472	NA	0.984503	1.42735	0	1.01491	0	1.12877	NA	ENSG00000144648
481	ACKR3	0.613647	0.392059	3.27051	0.119877	0.904581	NA	0	1.42735	1.37685	0	0.877683	0	NA	ENSG00000144476
482	ACKR4	0	NA	NA	NA	NA	NA	0	0	0	0	0	0	NA	ENSG00000129048
483	ACLY	3706.03	-0.421331	0.0853814	-4.9347	8.02761e-07	1.70449e-05	3734.22	3809.6	2979.51	3298.45	4188.3	4226.12	FDR < 0.05	ENSG00000131473
484	ACMSD	0	NA	NA	NA	NA	NA	0	0	0	0	0	0	NA	ENSG00000153086
485	ACO1	347.163	-0.264056	0.146334	-1.80447	0.0711571	0.203013	315.041	294.748	334.575	334.92	406.367	397.327	Not Sig	ENSG00000122729
486	ACO2	652.8	0.318653	0.12062	2.64179	0.00824688	0.0417315	580.857	622.324	729.731	776.405	628.421	579.059	FDR < 0.05	ENSG00000100412
487	ACOD1	0	NA	NA	NA	NA	NA	0	0	0	0	0	0	NA	ENSG00000102794
488	ACOT1	150.209	-0.533718	0.216242	-2.46815	0.0135813	0.0611566	195.916	186.983	101.887	109.61	154.472	152.384	Not Sig	ENSG00000184227
489	ACOT11	7.36386	0.318925	0.935792	0.340808	0.733248	0.8575	7.87602	12.1325	4.13056	9.13418	5.2661	5.64385	Not Sig	ENSG00000162390
490	ACOT12	0	NA	NA	NA	NA	NA	0	0	0	0	0	0	NA	ENSG00000172497
491	ACOT13	96.6722	0.395844	0.266089	1.48764	0.136846	0.310816	99.4348	74.2222	128.047	103.521	91.2791	83.529	Not Sig	ENSG00000112304
492	ACOT2	207.217	-0.629769	0.189745	-3.31903	0.000903311	0.00730719	263.847	256.923	133.555	149.192	210.644	229.14	FDR < 0.05	ENSG00000119673
493	ACOT4	0.471158	-1.28905	3.54375	-0.363752	0.716043	NA	0.984503	0.713675	0	0	0	1.12877	NA	ENSG00000177465
494	ACOT6	0.755464	2.69856	2.96841	0.909093	0.363301	NA	0	2.14102	1.37685	1.01491	0	0	NA	ENSG00000205669
495	ACOT7	145.919	-0.470429	0.230385	-2.04193	0.0411589	0.137696	176.226	151.299	104.641	123.819	137.796	181.732	Not Sig	ENSG00000097021
496	ACOT8	117.613	0.579227	0.236085	2.45347	0.0141484	0.0627741	118.14	112.047	154.207	130.923	92.1567	98.203	Not Sig	ENSG00000101473
497	ACOT9	229.449	0.264828	0.170544	1.55284	0.120461	0.287419	156.536	161.29	293.269	285.189	250.14	230.269	Not Sig	ENSG00000123130
498	ACOX1	219.984	0.232035	0.185696	1.24954	0.211467	0.412647	198.87	218.384	269.863	219.22	219.421	194.149	Not Sig	ENSG00000161533
499	ACOX2	0.622506	-0.805512	2.95389	-0.272695	0.785088	NA	0	0.713675	0	1.01491	0.877683	1.12877	NA	ENSG00000168306
500	ACOX3	55.1324	-0.156761	0.339246	-0.462086	0.64402	0.799021	54.1476	44.2478	64.712	45.6709	58.8048	63.2112	Not Sig	ENSG00000087008
501	ACOXL	1.0904	3.44486	2.62792	1.31087	0.189901	NA	0.984503	1.42735	4.13056	0	0	0	NA	ENSG00000153093
502	ACP1	290.368	0.25386	0.160653	1.58018	0.114067	0.277686	273.692	272.624	349.72	301.428	265.938	278.806	Not Sig	ENSG00000143727
503	ACP2	117.517	-1.09782	0.243532	-4.50789	6.5476e-06	0.000111012	128.97	133.457	74.35	66.984	150.084	151.255	FDR < 0.05	ENSG00000134575
504	ACP4	0	NA	NA	NA	NA	NA	0	0	0	0	0	0	NA	ENSG00000142513
505	ACP5	0	NA	NA	NA	NA	NA	0	0	0	0	0	0	NA	ENSG00000102575
506	ACP6	128.744	-0.129749	0.228394	-0.568094	0.569971	0.748467	126.016	143.449	121.163	118.744	121.998	141.096	Not Sig	ENSG00000162836
507	ACP7	0	NA	NA	NA	NA	NA	0	0	0	0	0	0	NA	ENSG00000183760
508	ACPP	4.16496	0.1025	1.18731	0.08633	0.931204	NA	2.95351	5.7094	5.50741	3.04473	4.38842	3.38631	NA	ENSG00000014257
509	ACR	0.517572	2.70045	3.30276	0.817635	0.413566	NA	0	0.713675	1.37685	1.01491	0	0	NA	ENSG00000100312
510	ACRBP	0.310364	-1.14566	4.379	-0.261625	0.793611	NA	0.984503	0	0	0	0.877683	0	NA	ENSG00000111644
511	ACRV1	0	NA	NA	NA	NA	NA	0	0	0	0	0	0	NA	ENSG00000134940
512	ACSBG1	0.479516	0.239121	3.52597	0.0678172	0.945931	NA	0.984503	0	0	1.01491	0.877683	0	NA	ENSG00000103740
513	ACSBG2	0	NA	NA	NA	NA	NA	0	0	0	0	0	0	NA	ENSG00000130377
514	ACSF2	29.7868	1.639	0.510543	3.21031	0.00132591	0.00990996	23.6281	34.2564	45.4361	46.6858	21.9421	6.77262	FDR < 0.05	ENSG00000167107
515	ACSF3	99.6071	-0.579152	0.262603	-2.20543	0.0274239	0.102757	113.218	122.752	77.1037	67.9989	99.1782	117.392	Not Sig	ENSG00000176715
516	ACSL1	129.315	-0.215884	0.229756	-0.939623	0.347411	0.56251	107.311	138.453	122.54	122.804	144.818	139.968	Not Sig	ENSG00000151726
517	ACSL3	567.194	-0.272511	0.123627	-2.20431	0.0275026	0.102986	596.609	584.499	514.943	492.231	614.378	600.506	Not Sig	ENSG00000123983
518	ACSL4	425.003	0.179265	0.137536	1.30341	0.192436	0.38781	343.591	381.816	495.667	473.962	436.209	418.774	Not Sig	ENSG00000068366
519	ACSL5	0	NA	NA	NA	NA	NA	0	0	0	0	0	0	NA	ENSG00000197142
520	ACSL6	25.3546	0.122617	0.492144	0.249149	0.803246	0.89875	23.6281	24.2649	26.1602	28.4174	31.5966	18.0603	Not Sig	ENSG00000164398
521	ACSM1	1.04779	0.542009	2.49861	0.216924	0.828267	NA	0.984503	0	0	3.04473	0	2.25754	NA	ENSG00000166743
522	ACSM2A	0	NA	NA	NA	NA	NA	0	0	0	0	0	0	NA	ENSG00000183747
523	ACSM2B	0	NA	NA	NA	NA	NA	0	0	0	0	0	0	NA	ENSG00000066813
524	ACSM3	10.9626	0.282175	0.70863	0.398198	0.690484	0.82798	4.92251	5.7094	19.2759	11.164	12.2876	12.4165	Not Sig	ENSG00000005187
525	ACSM4	0	NA	NA	NA	NA	NA	0	0	0	0	0	0	NA	ENSG00000215009
526	ACSM5	0	NA	NA	NA	NA	NA	0	0	0	0	0	0	NA	ENSG00000183549
527	ACSM6	0	NA	NA	NA	NA	NA	0	0	0	0	0	0	NA	ENSG00000173124
528	ACSS1	131.723	0.498637	0.226533	2.20116	0.0277243	0.103698	161.458	152.726	136.308	142.087	93.9121	103.847	Not Sig	ENSG00000154930
529	ACSS2	85.4193	-0.126321	0.274095	-0.460866	0.644895	0.799538	93.5278	97.0597	74.35	79.1629	78.1138	90.3016	Not Sig	ENSG00000131069
530	ACSS3	104.227	1.1203	0.249578	4.48877	7.16342e-06	0.00012011	73.8377	64.2307	176.237	157.311	70.2147	83.529	FDR < 0.05	ENSG00000111058
531	ACTA1	240.642	-0.643225	0.196727	-3.26964	0.00107685	0.0084156	206.746	171.996	212.035	202.982	268.571	381.524	FDR < 0.05	ENSG00000143632
532	ACTA2	23.7119	0.664463	0.535975	1.23973	0.215076	0.417173	26.5816	12.8461	34.4213	28.4174	14.0429	25.9617	Not Sig	ENSG00000107796
533	ACTB	4335.02	-0.98107	0.305058	-3.21601	0.00129986	0.0097507	4860.49	3950.9	2684.86	3097.5	4411.24	7005.15	FDR < 0.05	ENSG00000075624
534	ACTBL2	5.61254	0.960033	1.04881	0.915356	0.360005	NA	1.96901	3.56837	12.3917	6.08945	1.75537	7.90139	NA	ENSG00000169067
535	ACTC1	74.0302	-0.116945	0.294101	-0.397636	0.690899	0.828164	66.9462	50.6709	77.1037	79.1629	75.4808	94.8167	Not Sig	ENSG00000159251
536	ACTG1	4904.3	-0.278224	0.266381	-1.04446	0.296274	0.508541	5289.73	4112.91	4379.77	4668.58	4412.11	6562.67	Not Sig	ENSG00000184009
537	ACTG2	9.84704	0.200785	0.766155	0.262068	0.793269	0.892289	9.84503	9.27777	12.3917	9.13418	10.5322	7.90139	Not Sig	ENSG00000163017
538	ACTL10	0	NA	NA	NA	NA	NA	0	0	0	0	0	0	NA	ENSG00000182584
539	ACTL6A	349.759	-0.364707	0.149662	-2.43688	0.0148147	0.064845	347.529	347.56	324.937	289.249	381.792	407.486	Not Sig	ENSG00000136518
540	ACTL6B	0	NA	NA	NA	NA	NA	0	0	0	0	0	0	NA	ENSG00000077080
541	ACTL7A	0.229475	1.85254	4.97271	0.372541	0.70949	NA	0	0	1.37685	0	0	0	NA	ENSG00000187003
542	ACTL7B	0	NA	NA	NA	NA	NA	0	0	0	0	0	0	NA	ENSG00000148156
543	ACTL8	2.32297	-2.26895	1.94981	-1.16367	0.244556	NA	3.93801	2.8547	1.37685	0	3.51073	2.25754	NA	ENSG00000117148
544	ACTL9	0	NA	NA	NA	NA	NA	0	0	0	0	0	0	NA	ENSG00000181786
545	ACTN1	295.169	-0.54041	0.177344	-3.04724	0.00230955	0.0155475	338.669	330.431	196.89	249.667	289.635	365.722	FDR < 0.05	ENSG00000072110
546	ACTN2	38.1345	0.462615	0.392253	1.17938	0.238247	0.445709	34.4576	32.829	42.6824	50.7454	34.2296	33.8631	Not Sig	ENSG00000077522
547	ACTN4	608.134	-0.73467	0.154519	-4.75456	1.98875e-06	3.81383e-05	734.439	659.435	364.866	478.022	619.644	792.397	FDR < 0.05	ENSG00000130402
548	ACTR10	332.495	-0.0862448	0.157663	-0.547021	0.584364	0.758392	311.103	301.884	338.706	332.89	393.202	317.185	Not Sig	ENSG00000131966
549	ACTR1A	469.686	-0.166418	0.131721	-1.26342	0.206439	0.405674	454.84	441.051	455.738	450.619	524.855	491.015	Not Sig	ENSG00000138107
550	ACTR1B	122.488	0.314458	0.250728	1.25418	0.209778	0.410298	139.799	122.752	122.54	138.028	84.2576	127.551	Not Sig	ENSG00000115073
551	ACTR2	875.768	0.279758	0.107203	2.60962	0.00906436	0.044656	878.176	863.546	983.072	943.865	796.936	789.011	FDR < 0.05	ENSG00000138071
552	ACTR3	614.417	0.0999223	0.134873	0.740863	0.458777	0.664611	580.857	524.551	742.123	595.751	641.587	601.635	Not Sig	ENSG00000115091
553	ACTR3B	99.9409	-0.819936	0.274941	-2.98222	0.00286164	0.0182834	91.5588	106.338	71.5963	73.0734	103.567	153.513	FDR < 0.05	ENSG00000133627
554	ACTR3C	36.9283	-0.929714	0.419404	-2.21675	0.0266402	0.100533	31.5041	39.9658	26.1602	25.3727	42.1288	56.4385	Not Sig	ENSG00000106526
555	ACTR5	65.3094	-0.634753	0.318791	-1.99113	0.0464667	0.14999	74.8222	80.6452	41.3056	50.7454	67.5816	76.7564	Not Sig	ENSG00000101442
556	ACTR6	222.398	0.435237	0.176716	2.46292	0.013781	0.0617055	187.056	189.837	291.893	258.802	195.723	211.08	Not Sig	ENSG00000075089
557	ACTR8	228.428	-0.254093	0.177972	-1.42771	0.153376	0.335958	249.079	239.795	216.166	186.743	236.097	242.686	Not Sig	ENSG00000113812
558	ACTRT1	0	NA	NA	NA	NA	NA	0	0	0	0	0	0	NA	ENSG00000123165
559	ACTRT2	0.164084	0	4.99745	0	1	NA	0.984503	0	0	0	0	0	NA	ENSG00000169717
560	ACTRT3	9.81972	-2.35395	0.937288	-2.51145	0.0120237	0.0554632	10.8295	13.5598	1.37685	4.05963	16.676	12.4165	Not Sig	ENSG00000184378
561	ACVR1	43.3042	0.354589	0.385949	0.918745	0.358229	0.573565	34.4576	51.3846	52.3204	45.6709	42.1288	33.8631	Not Sig	ENSG00000115170
562	ACVR1B	116.995	0.534968	0.231761	2.30827	0.020984	0.0842819	110.264	104.91	145.946	142.087	98.3005	100.461	Not Sig	ENSG00000135503
563	ACVR1C	11.947	0.0716331	0.719011	0.0996273	0.92064	0.959944	12.7985	9.27777	6.88426	18.2684	13.1652	11.2877	Not Sig	ENSG00000123612
564	ACVR2A	79.3605	0.135471	0.279492	0.484704	0.627886	0.787982	78.7602	82.7863	77.1037	87.2821	74.6031	75.6276	Not Sig	ENSG00000121989
565	ACVR2B	222.106	0.439652	0.180502	2.43572	0.0148623	0.0649862	202.808	237.654	249.21	263.876	186.069	193.02	Not Sig	ENSG00000114739
566	ACVRL1	2.04039	-1.54594	1.81377	-0.852336	0.394028	NA	2.95351	0	1.37685	1.01491	3.51073	3.38631	NA	ENSG00000139567
567	ACY1	81.4693	0.00828366	0.279654	0.0296212	0.976369	0.988272	72.8532	83.4999	75.7269	90.3269	77.2361	89.1729	Not Sig	ENSG00000243989
568	ACY3	0	NA	NA	NA	NA	NA	0	0	0	0	0	0	NA	ENSG00000132744
569	ACYP1	38.0536	0.174675	0.40698	0.429198	0.667779	0.814939	38.3956	37.1111	45.4361	35.5218	28.9635	42.8933	Not Sig	ENSG00000119640
570	ACYP2	5.0587	0.936731	1.11868	0.837352	0.402395	NA	4.92251	6.42307	5.50741	7.10436	5.2661	1.12877	NA	ENSG00000170634
571	AD000671.1	25.5094	0.182306	0.478841	0.380724	0.703408	0.837639	20.6746	26.406	28.9139	27.4025	23.6974	25.9617	Not Sig	ENSG00000188223
572	ADA	123.755	0.829215	0.225658	3.67465	0.000238175	0.0024485	99.4348	98.4871	178.991	169.49	95.6675	100.461	FDR < 0.05	ENSG00000196839
573	ADA2	0	NA	NA	NA	NA	NA	0	0	0	0	0	0	NA	ENSG00000093072
574	ADAD1	0.118946	0	4.99745	0	1	NA	0	0.713675	0	0	0	0	NA	ENSG00000164113
575	ADAD2	0	NA	NA	NA	NA	NA	0	0	0	0	0	0	NA	ENSG00000140955
576	ADAL	47.3385	0.251014	0.369843	0.678706	0.497324	0.697046	46.2716	38.5384	59.2046	49.7305	55.294	34.9919	Not Sig	ENSG00000168803
577	ADAM10	277.299	0.163214	0.165255	0.987652	0.323323	0.538348	246.126	263.346	329.068	282.145	283.492	259.617	Not Sig	ENSG00000137845
578	ADAM11	82.4755	-0.0357324	0.277423	-0.128801	0.897515	0.947213	78.7602	91.3503	75.7269	84.2374	78.9915	85.7866	Not Sig	ENSG00000073670
579	ADAM12	1.4894	0.17043	2.53471	0.0672385	0.946392	NA	3.93801	2.8547	0	1.01491	0	1.12877	NA	ENSG00000148848
580	ADAM15	548.067	0.380944	0.12938	2.94439	0.00323596	0.0201865	462.716	517.414	636.106	669.84	524.855	477.47	FDR < 0.05	ENSG00000143537
581	ADAM17	230.607	0.425503	0.173048	2.45888	0.0139373	0.0622292	219.544	224.807	273.994	264.891	206.256	194.149	Not Sig	ENSG00000151694
582	ADAM18	0	NA	NA	NA	NA	NA	0	0	0	0	0	0	NA	ENSG00000168619
583	ADAM19	66.0894	0.0876545	0.311718	0.281198	0.778558	0.884478	55.1322	75.6495	68.8426	67.9989	62.3155	66.5975	Not Sig	ENSG00000135074
584	ADAM2	0	NA	NA	NA	NA	NA	0	0	0	0	0	0	NA	ENSG00000104755
585	ADAM20	3.11808	2.6035	1.56688	1.66158	0.0965972	NA	0.984503	2.8547	5.50741	7.10436	0	2.25754	NA	ENSG00000134007
586	ADAM21	1.47964	2.36765	2.31735	1.0217	0.306921	NA	0	2.8547	4.13056	1.01491	0.877683	0	NA	ENSG00000139985
587	ADAM22	99.472	0.162006	0.246206	0.658009	0.510532	0.705726	77.7757	73.5085	118.409	116.714	100.934	109.491	Not Sig	ENSG00000008277
588	ADAM23	146.739	-0.184558	0.209906	-0.879239	0.379272	0.592513	143.737	145.59	137.685	139.042	159.738	154.642	Not Sig	ENSG00000114948
589	ADAM28	0.375756	0.432553	4.05266	0.106733	0.915001	NA	0	0	1.37685	0	0.877683	0	NA	ENSG00000042980
590	ADAM29	0.169151	1.62978	4.98648	0.32684	0.743789	NA	0	0	0	1.01491	0	0	NA	ENSG00000168594
591	ADAM30	0.434378	0.238995	3.62282	0.0659695	0.947402	NA	0	0.713675	0	1.01491	0.877683	0	NA	ENSG00000134249
592	ADAM32	6.17323	1.13399	1.01897	1.11288	0.265761	NA	2.95351	9.27777	6.88426	10.1491	4.38842	3.38631	NA	ENSG00000197140
593	ADAM33	0	NA	NA	NA	NA	NA	0	0	0	0	0	0	NA	ENSG00000149451
594	ADAM7	0	NA	NA	NA	NA	NA	0	0	0	0	0	0	NA	ENSG00000069206
595	ADAM8	4.8029	0.119319	1.16527	0.102396	0.918443	NA	4.92251	7.13675	1.37685	7.10436	2.63305	5.64385	NA	ENSG00000151651
596	ADAM9	490.096	0.298021	0.135621	2.19746	0.0279879	0.104498	381.987	452.47	578.278	583.572	487.114	457.152	Not Sig	ENSG00000168615
597	ADAMDEC1	0	NA	NA	NA	NA	NA	0	0	0	0	0	0	NA	ENSG00000134028
598	ADAMTS1	877.991	1.37874	0.116109	11.8745	1.60553e-32	4.5226e-30	758.067	833.572	1298.37	1354.9	480.093	542.939	FDR < 0.05	ENSG00000154734
599	ADAMTS10	21.2825	1.67836	0.554425	3.02721	0.00246821	0.0163038	18.7056	22.1239	31.6676	34.5069	10.5322	10.1589	FDR < 0.05	ENSG00000142303
600	ADAMTS12	3.32614	-1.67879	1.42297	-1.17978	0.238087	NA	3.93801	0.713675	2.7537	1.01491	7.02147	4.51508	NA	ENSG00000151388
601	ADAMTS13	59.7189	0.531181	0.337503	1.57385	0.115521	0.279627	59.0702	79.9316	66.0889	63.9392	50.9056	38.3782	Not Sig	ENSG00000160323
602	ADAMTS14	4.48308	0.992689	1.09924	0.903065	0.366491	NA	1.96901	1.42735	9.63796	6.08945	4.38842	3.38631	NA	ENSG00000138316
603	ADAMTS15	21.1228	0.392683	0.532955	0.736804	0.461241	0.666898	20.6746	19.9829	28.9139	20.2982	21.0644	15.8028	Not Sig	ENSG00000166106
604	ADAMTS16	0.237892	0	4.99745	0	1	NA	0	1.42735	0	0	0	0	NA	ENSG00000145536
605	ADAMTS17	43.1248	-0.0145172	0.393299	-0.0369112	0.970556	0.986036	53.1631	57.094	44.0593	30.4473	41.2511	32.7343	Not Sig	ENSG00000140470
606	ADAMTS18	2.98018	1.19436	1.61781	0.738257	0.460358	NA	1.96901	4.28205	0	8.11927	3.51073	0	NA	ENSG00000140873
607	ADAMTS19	70.1321	0.313701	0.300788	1.04293	0.29698	0.508925	43.3181	56.3803	92.2491	86.2672	81.6245	60.9536	Not Sig	ENSG00000145808
608	ADAMTS2	49.3484	1.58401	0.37655	4.20666	2.59178e-05	0.000361027	57.1012	44.2478	70.2194	76.1181	28.0859	20.3179	FDR < 0.05	ENSG00000087116
609	ADAMTS20	33.0817	0.431088	0.440711	0.978166	0.327992	0.543552	42.3336	37.1111	27.537	40.5963	27.2082	23.7042	Not Sig	ENSG00000173157
610	ADAMTS3	136.463	0.0990741	0.216942	0.456686	0.647897	0.800845	114.202	127.748	155.584	143.102	140.429	137.71	Not Sig	ENSG00000156140
611	ADAMTS4	1.77978	-1.05413	1.81423	-0.581037	0.561215	NA	1.96901	1.42735	1.37685	1.01491	2.63305	2.25754	NA	ENSG00000158859
612	ADAMTS5	26.6724	-0.891352	0.545761	-1.63323	0.102421	0.259022	51.1941	39.2521	12.3917	12.1789	28.0859	16.9316	Not Sig	ENSG00000154736
613	ADAMTS6	35.6016	0.869352	0.41196	2.11028	0.0348339	0.122669	27.5661	31.4017	56.4509	43.6411	26.3305	28.2193	Not Sig	ENSG00000049192
614	ADAMTS7	36.8128	1.89714	0.450274	4.21331	2.51659e-05	0.0003521	25.5971	39.9658	53.6972	69.0138	20.1867	12.4165	FDR < 0.05	ENSG00000136378
615	ADAMTS8	5.24046	0.663468	1.24662	0.532214	0.594578	NA	9.84503	7.85042	1.37685	7.10436	5.2661	0	NA	ENSG00000134917
616	ADAMTS9	118.081	0.354827	0.232778	1.52432	0.12743	0.297174	95.4968	108.479	148.7	134.983	115.854	104.976	Not Sig	ENSG00000163638
617	ADAMTSL1	3.48871	0.365846	1.38605	0.263948	0.79182	NA	4.92251	3.56837	4.13056	3.04473	5.2661	0	NA	ENSG00000178031
618	ADAMTSL2	0	NA	NA	NA	NA	NA	0	0	0	0	0	0	NA	ENSG00000197859
619	ADAMTSL3	6.51586	1.82657	1.1287	1.61831	0.105597	NA	8.86052	12.8461	5.50741	8.11927	2.63305	1.12877	NA	ENSG00000156218
620	ADAMTSL4	12.9478	1.02259	0.689911	1.4822	0.138287	0.312965	12.7985	12.8461	20.6528	14.2087	7.02147	10.1589	Not Sig	ENSG00000143382
621	ADAMTSL5	8.97577	0.651381	0.817203	0.797087	0.425401	0.635137	6.89152	9.27777	15.1454	8.11927	8.77683	5.64385	Not Sig	ENSG00000185761
622	ADAP1	66.7701	0.513631	0.309884	1.65749	0.0974196	0.250841	53.1631	51.3846	93.6259	80.1778	50.0279	72.2413	Not Sig	ENSG00000105963
623	ADAP2	30.2813	0.0261042	0.477005	0.0547253	0.956357	0.977752	50.2096	30.688	27.537	23.3429	22.8198	27.0905	Not Sig	ENSG00000184060
624	ADAR	1454.51	-0.246906	0.0951998	-2.59356	0.00949874	0.0462211	1476.75	1475.17	1316.27	1325.47	1614.06	1519.33	FDR < 0.05	ENSG00000160710
625	ADARB1	71.1459	-0.66615	0.307625	-2.16546	0.0303523	0.110942	76.7912	85.641	42.6824	58.8647	81.6245	81.2715	Not Sig	ENSG00000197381
626	ADARB2	0.188128	-1.32736	4.97669	-0.266715	0.789689	NA	0	0	0	0	0	1.12877	NA	ENSG00000185736
627	ADAT1	87.3288	-0.479367	0.279462	-1.71532	0.0862863	0.231534	107.311	119.184	57.8278	65.9691	83.3799	90.3016	Not Sig	ENSG00000065457
628	ADAT2	61.7537	0.60806	0.323691	1.87852	0.0603101	0.180262	63.9927	49.9572	67.4657	87.2821	54.4164	47.4084	Not Sig	ENSG00000189007
629	ADAT3	37.3654	-1.52318	0.45157	-3.37307	0.000743351	0.00626511	48.2406	47.8162	11.0148	21.3131	43.8842	51.9234	FDR < 0.05	ENSG00000213638
630	ADCK1	55.9471	-0.743532	0.34547	-2.15224	0.0313788	0.113548	58.0857	67.0854	42.6824	36.5367	73.7254	57.5673	Not Sig	ENSG00000063761
631	ADCK2	372.134	-0.361822	0.147375	-2.4551	0.0140843	0.0626189	416.445	441.765	307.038	295.338	401.979	370.237	Not Sig	ENSG00000133597
632	ADCK5	21.2194	0.0773931	0.562512	0.137585	0.890569	0.94447	30.5196	16.4145	16.5222	24.3578	15.7983	23.7042	Not Sig	ENSG00000173137
633	ADCY1	175.042	0.64445	0.201233	3.20251	0.00136238	0.0100991	143.737	171.996	223.05	224.295	132.53	154.642	FDR < 0.05	ENSG00000164742
634	ADCY10	3.12925	0.791352	1.40447	0.563453	0.573127	NA	2.95351	4.99572	2.7537	4.05963	1.75537	2.25754	NA	ENSG00000143199
635	ADCY2	0.498493	-2.20133	3.36006	-0.655145	0.512374	NA	0.984503	0	0	0	0.877683	1.12877	NA	ENSG00000078295
636	ADCY3	414.164	-0.268955	0.142457	-1.88797	0.0590303	0.177567	413.491	441.051	346.967	391.755	461.661	430.062	Not Sig	ENSG00000138031
637	ADCY4	0.310364	-1.14566	4.379	-0.261625	0.793611	NA	0.984503	0	0	0	0.877683	0	NA	ENSG00000129467
638	ADCY5	17.5426	0.295961	0.566887	0.522081	0.601614	0.770542	11.814	14.9872	22.0296	21.3131	19.309	15.8028	Not Sig	ENSG00000173175
639	ADCY6	154.162	0.335735	0.209051	1.606	0.108275	0.268222	154.567	169.855	176.237	159.341	135.163	129.809	Not Sig	ENSG00000174233
640	ADCY7	79.5142	0.739116	0.288623	2.56083	0.0104421	0.0496862	74.8222	73.5085	96.3796	109.61	71.97	50.7947	FDR < 0.05	ENSG00000121281
641	ADCY8	0	NA	NA	NA	NA	NA	0	0	0	0	0	0	NA	ENSG00000155897
642	ADCY9	316.574	-0.200845	0.155324	-1.29307	0.195987	0.392097	306.18	296.889	305.661	298.383	369.505	322.828	Not Sig	ENSG00000162104
643	ADCYAP1	0	NA	NA	NA	NA	NA	0	0	0	0	0	0	NA	ENSG00000141433
644	ADCYAP1R1	33.3619	0.500744	0.42056	1.19066	0.233787	0.440339	20.6746	29.9743	44.0593	43.6411	32.4743	29.348	Not Sig	ENSG00000078549
645	ADD1	281.217	-0.305406	0.162774	-1.87626	0.0606193	0.180845	281.568	312.589	240.949	247.638	297.535	307.026	Not Sig	ENSG00000087274
646	ADD2	282.782	0.33499	0.157546	2.1263	0.0334786	0.118906	250.064	249.786	340.082	327.815	265.938	263.004	Not Sig	ENSG00000075340
647	ADD3	378.773	0.262798	0.145365	1.80785	0.0706291	0.202053	380.018	393.235	407.548	411.038	362.483	318.313	Not Sig	ENSG00000148700
648	ADGB	0	NA	NA	NA	NA	NA	0	0	0	0	0	0	NA	ENSG00000118492
649	ADGRA1	0.50356	-0.811026	3.31511	-0.244645	0.806731	NA	0	0	0	1.01491	0.877683	1.12877	NA	ENSG00000197177
650	ADGRA2	162.998	0.412841	0.20177	2.04609	0.0407475	0.136789	168.35	159.863	192.759	178.624	139.552	138.839	Not Sig	ENSG00000020181
651	ADGRA3	407.721	-0.568539	0.145142	-3.91713	8.96097e-05	0.00105468	412.507	443.192	304.284	335.935	501.157	449.251	FDR < 0.05	ENSG00000152990
652	ADGRB1	17.004	0.496348	0.616714	0.804827	0.420919	0.631279	14.7675	22.8376	16.5222	21.3131	17.5537	9.03016	Not Sig	ENSG00000181790
653	ADGRB2	182.036	0.290968	0.194949	1.49254	0.135559	0.308918	162.443	170.568	188.629	228.354	172.904	169.316	Not Sig	ENSG00000121753
654	ADGRB3	117.113	1.05408	0.244541	4.31043	1.62936e-05	0.000243559	80.7292	104.196	181.744	168.475	93.0344	74.4989	FDR < 0.05	ENSG00000135298
655	ADGRD1	0.229475	1.85254	4.97271	0.372541	0.70949	NA	0	0	1.37685	0	0	0	NA	ENSG00000111452
656	ADGRD2	1.06017	-0.345863	2.38954	-0.14474	0.884916	NA	0.984503	0.713675	0	2.02982	2.63305	0	NA	ENSG00000180264
657	ADGRE1	0.146281	-1.1437	4.98837	-0.229274	0.818656	NA	0	0	0	0	0.877683	0	NA	ENSG00000174837
658	ADGRE2	17.9602	-0.170195	0.576805	-0.295065	0.767944	0.876741	20.6746	16.4145	13.7685	19.2833	18.4313	19.1891	Not Sig	ENSG00000127507
659	ADGRE3	0	NA	NA	NA	NA	NA	0	0	0	0	0	0	NA	ENSG00000131355
660	ADGRE5	105.35	-0.0348901	0.251011	-0.138998	0.889452	0.944008	120.109	129.889	86.7417	101.491	95.6675	98.203	Not Sig	ENSG00000123146
661	ADGRF1	0	NA	NA	NA	NA	NA	0	0	0	0	0	0	NA	ENSG00000153292
662	ADGRF2	0	NA	NA	NA	NA	NA	0	0	0	0	0	0	NA	ENSG00000164393
663	ADGRF3	0.617439	-2.19991	2.97993	-0.738243	0.460367	NA	0.984503	0.713675	0	0	0.877683	1.12877	NA	ENSG00000173567
664	ADGRF4	0.164084	0	4.99745	0	1	NA	0.984503	0	0	0	0	0	NA	ENSG00000153294
665	ADGRF5	0.78988	-0.669753	2.95927	-0.226324	0.82095	NA	1.96901	0	0	1.01491	1.75537	0	NA	ENSG00000069122
666	ADGRG1	0.376257	-2.35636	4.29696	-0.548378	0.583432	NA	0	0	0	0	0	2.25754	NA	ENSG00000205336
667	ADGRG2	14.8628	1.96973	0.655484	3.005	0.00265577	0.0172816	8.86052	8.5641	28.9139	28.4174	8.77683	5.64385	FDR < 0.05	ENSG00000173698
668	ADGRG3	0.164084	0	4.99745	0	1	NA	0.984503	0	0	0	0	0	NA	ENSG00000182885
669	ADGRG4	0.164084	0	4.99745	0	1	NA	0.984503	0	0	0	0	0	NA	ENSG00000156920
670	ADGRG5	0.118946	0	4.99745	0	1	NA	0	0.713675	0	0	0	0	NA	ENSG00000159618
671	ADGRG6	77.1043	0.373747	0.300513	1.2437	0.213611	0.41536	57.1012	89.2093	83.988	94.3865	70.2147	67.7262	Not Sig	ENSG00000112414
672	ADGRG7	0	NA	NA	NA	NA	NA	0	0	0	0	0	0	NA	ENSG00000144820
673	ADGRL1	700.903	-0.118104	0.116587	-1.01302	0.311052	0.524553	659.617	682.987	654.005	717.54	745.153	746.117	Not Sig	ENSG00000072071
674	ADGRL2	859.793	0.110761	0.107495	1.03039	0.302827	0.515461	786.618	817.157	934.882	911.388	861.007	847.707	Not Sig	ENSG00000117114
675	ADGRL3	290.292	0.138491	0.158896	0.871581	0.383437	0.596301	259.909	230.517	334.575	321.726	307.189	287.837	Not Sig	ENSG00000150471
676	ADGRL4	0	NA	NA	NA	NA	NA	0	0	0	0	0	0	NA	ENSG00000162618
677	ADGRV1	466.527	0.0169241	0.132662	0.127574	0.898486	0.94768	436.135	474.594	469.506	480.052	470.438	468.44	Not Sig	ENSG00000164199
678	ADH1A	0	NA	NA	NA	NA	NA	0	0	0	0	0	0	NA	ENSG00000187758
679	ADH1B	0	NA	NA	NA	NA	NA	0	0	0	0	0	0	NA	ENSG00000196616
680	ADH1C	0	NA	NA	NA	NA	NA	0	0	0	0	0	0	NA	ENSG00000248144
681	ADH4	0	NA	NA	NA	NA	NA	0	0	0	0	0	0	NA	ENSG00000198099
682	ADH5	565.523	-0.106363	0.126131	-0.843277	0.399074	0.610419	503.081	540.965	594.8	537.901	617.011	599.377	Not Sig	ENSG00000197894
683	ADH6	0	NA	NA	NA	NA	NA	0	0	0	0	0	0	NA	ENSG00000172955
684	ADH7	0.118946	0	4.99745	0	1	NA	0	0.713675	0	0	0	0	NA	ENSG00000196344
685	ADHFE1	1.18857	-0.79188	2.41545	-0.32784	0.743033	NA	1.96901	2.14102	0	1.01491	0.877683	1.12877	NA	ENSG00000147576
686	ADI1	159.539	-1.19851	0.227949	-5.25783	1.45769e-07	3.69553e-06	225.451	184.842	71.5963	93.3716	195.723	186.247	FDR < 0.05	ENSG00000182551
687	ADIG	0.188128	-1.32736	4.97669	-0.266715	0.789689	NA	0	0	0	0	0	1.12877	NA	ENSG00000182035
688	ADIPOQ	0	NA	NA	NA	NA	NA	0	0	0	0	0	0	NA	ENSG00000181092
689	ADIPOR1	417.862	0.00658328	0.155397	0.0423642	0.966208	0.983195	491.267	418.927	418.563	383.635	441.475	353.305	Not Sig	ENSG00000159346
690	ADIPOR2	140.689	-0.492238	0.22915	-2.14811	0.0317052	0.114435	146.691	171.282	125.294	94.3865	151.839	154.642	Not Sig	ENSG00000006831
691	ADIRF	0	NA	NA	NA	NA	NA	0	0	0	0	0	0	NA	ENSG00000148671
692	ADK	230.353	0.0264476	0.186652	0.141695	0.887321	0.943044	229.389	197.688	228.557	253.727	265.06	207.694	Not Sig	ENSG00000156110
693	ADM	13.6035	-0.213911	0.680889	-0.314165	0.753396	0.86861	19.6901	15.7008	12.3917	9.13418	12.2876	12.4165	Not Sig	ENSG00000148926
694	ADM2	2.89699	-0.723833	1.3953	-0.518764	0.603925	NA	1.96901	2.8547	2.7537	2.02982	4.38842	3.38631	NA	ENSG00000128165
695	ADM5	2.85142	-2.75186	1.89888	-1.44921	0.14728	NA	6.89152	1.42735	0	1.01491	4.38842	3.38631	NA	ENSG00000224420
696	ADNP	552.001	-0.135863	0.132592	-1.02467	0.30552	0.518385	611.376	639.452	483.275	497.305	495.891	584.703	Not Sig	ENSG00000101126
697	ADNP2	232.866	-0.1791	0.185452	-0.965746	0.334171	0.54971	246.126	259.778	234.065	184.713	218.543	253.973	Not Sig	ENSG00000101544
698	ADO	101.165	0.0359391	0.266018	0.1351	0.892533	0.944938	108.295	80.6452	90.8722	119.759	95.6675	111.748	Not Sig	ENSG00000181915
699	ADORA1	4.70959	-1.08272	1.16734	-0.92751	0.353662	NA	4.92251	4.99572	2.7537	3.04473	3.51073	9.03016	NA	ENSG00000163485
700	ADORA2A	22.1559	-0.790394	0.529436	-1.4929	0.135464	0.308894	23.6281	21.4102	19.2759	13.1938	27.2082	28.2193	Not Sig	ENSG00000128271
701	ADORA2B	69.4407	-0.489862	0.305151	-1.60531	0.108425	0.268456	63.9927	72.7948	66.0889	50.7454	77.2361	85.7866	Not Sig	ENSG00000170425
702	ADORA3	0	NA	NA	NA	NA	NA	0	0	0	0	0	0	NA	ENSG00000282608
703	ADPGK	188.628	-0.262614	0.1979	-1.327	0.184509	0.37776	210.684	222.666	176.237	142.087	182.558	197.535	Not Sig	ENSG00000159322
704	ADPRH	1.44158	0.984353	2.07918	0.473433	0.635905	NA	0.984503	2.14102	2.7537	1.01491	1.75537	0	NA	ENSG00000144843
705	ADPRHL1	3.65792	-1.813	1.36498	-1.32822	0.184105	NA	1.96901	4.28205	1.37685	2.02982	4.38842	7.90139	NA	ENSG00000153531
706	ADPRHL2	97.5243	-0.14076	0.265619	-0.529932	0.596159	0.766266	100.419	115.615	81.2343	94.3865	108.833	84.6578	Not Sig	ENSG00000116863
707	ADPRM	32.2174	1.19307	0.433978	2.74914	0.00597516	0.0323403	26.5816	20.6966	55.0741	46.6858	22.8198	21.4466	FDR < 0.05	ENSG00000170222
708	ADRA1A	1.011	-0.691152	2.5208	-0.27418	0.783946	NA	1.96901	0.713675	1.37685	0	0.877683	1.12877	NA	ENSG00000120907
709	ADRA1B	5.38834	1.01985	1.06944	0.953625	0.340273	NA	7.87602	3.56837	6.88426	7.10436	3.51073	3.38631	NA	ENSG00000170214
710	ADRA1D	0.169151	1.62978	4.98648	0.32684	0.743789	NA	0	0	0	1.01491	0	0	NA	ENSG00000171873
711	ADRA2A	0.906081	3.90772	2.79728	1.39697	0.162422	NA	0	0	1.37685	4.05963	0	0	NA	ENSG00000150594
712	ADRA2B	1.48903	4.12085	2.27849	1.80859	0.0705146	NA	0.984503	1.42735	5.50741	1.01491	0	0	NA	ENSG00000274286
713	ADRA2C	155.051	0.470891	0.223722	2.1048	0.0353085	0.123775	135.861	176.278	192.759	167.46	143.94	114.006	Not Sig	ENSG00000184160
714	ADRB1	6.60074	-0.485858	0.959571	-0.506329	0.612626	NA	4.92251	8.5641	6.88426	4.05963	6.14378	9.03016	NA	ENSG00000043591
715	ADRB2	21.055	-0.32719	0.531213	-0.61593	0.537941	0.726114	22.6436	22.1239	17.8991	18.2684	22.8198	22.5754	Not Sig	ENSG00000169252
716	ADRB3	0	NA	NA	NA	NA	NA	0	0	0	0	0	0	NA	ENSG00000188778
717	ADRM1	405.134	-0.598737	0.142798	-4.19291	2.754e-05	0.000381111	427.274	426.777	298.777	327.815	494.136	456.023	FDR < 0.05	ENSG00000130706
718	ADSL	786.044	-0.0852575	0.110803	-0.769452	0.441625	0.648973	738.377	727.234	786.182	791.629	860.13	812.715	Not Sig	ENSG00000239900
719	ADSS	328.773	-0.231718	0.162445	-1.42644	0.153741	0.336469	347.529	317.585	334.575	268.951	372.138	331.859	Not Sig	ENSG00000035687
720	ADSSL1	14.0834	0.760997	0.692522	1.09888	0.271821	0.483208	8.86052	10.7051	27.537	13.1938	6.14378	18.0603	Not Sig	ENSG00000185100
721	ADTRP	0	NA	NA	NA	NA	NA	0	0	0	0	0	0	NA	ENSG00000111863
722	AEBP1	1.56993	3.01807	2.17307	1.38885	0.164878	NA	0	0.713675	2.7537	5.07454	0.877683	0	NA	ENSG00000106624
723	AEBP2	109.694	0.405314	0.238636	1.69846	0.0894213	0.237111	95.4968	94.205	129.424	137.013	94.7898	107.233	Not Sig	ENSG00000139154
724	AEN	164.24	0.222522	0.210349	1.05787	0.290114	0.50191	192.963	194.833	156.961	165.43	154.472	120.778	Not Sig	ENSG00000181026
725	AF196969.1	144.606	-0.719162	0.236373	-3.04248	0.00234635	0.0157034	165.396	138.453	110.148	102.506	145.695	205.436	FDR < 0.05	ENSG00000286268
726	AF241726.2	101.035	0.650555	0.246721	2.6368	0.00836914	0.0421316	70.8842	62.8034	134.931	153.251	89.5237	94.8167	FDR < 0.05	ENSG00000250349
727	AFAP1	84.398	0.157054	0.29013	0.541325	0.588284	0.76116	86.6362	60.6623	92.2491	96.4163	71.0923	99.3318	Not Sig	ENSG00000196526
728	AFAP1L1	59.5462	0.461979	0.324188	1.42503	0.154147	0.336736	54.1476	64.2307	61.9583	76.1181	50.0279	50.7947	Not Sig	ENSG00000157510
729	AFAP1L2	6.96673	0.942094	0.959198	0.982168	0.326017	0.541737	9.84503	8.5641	8.26111	7.10436	3.51073	4.51508	Not Sig	ENSG00000169129
730	AFDN	915.656	0.218068	0.111546	1.95496	0.0505883	0.159517	828.951	902.798	1009.23	1014.91	916.301	821.745	Not Sig	ENSG00000130396
731	AFF1	174.749	-0.0769892	0.197304	-0.390205	0.696385	0.831694	173.272	182.701	163.845	172.534	167.638	188.505	Not Sig	ENSG00000172493
732	AFF2	86.3555	0.812675	0.276146	2.94292	0.00325133	0.0202426	62.0237	79.9316	114.279	124.834	61.4378	75.6276	FDR < 0.05	ENSG00000155966
733	AFF3	77.0798	0.402102	0.285024	1.41076	0.158314	0.342515	81.7137	84.2136	81.2343	87.2821	61.4378	66.5975	Not Sig	ENSG00000144218
734	AFF4	479.599	0.0967236	0.129033	0.749605	0.453493	0.659305	439.088	428.205	520.45	518.618	491.503	479.728	Not Sig	ENSG00000072364
735	AFG1L	40.8921	0.889463	0.389951	2.28096	0.0225507	0.0887191	38.3956	32.1154	48.1898	64.9541	28.9635	32.7343	Not Sig	ENSG00000135537
736	AFG3L2	473.606	0.0340944	0.134623	0.253259	0.800068	0.896461	442.042	495.29	486.029	478.022	485.359	454.895	Not Sig	ENSG00000141385
737	AFM	0	NA	NA	NA	NA	NA	0	0	0	0	0	0	NA	ENSG00000079557
738	AFMID	65.7134	0.428079	0.308346	1.38831	0.165044	0.351968	72.8532	64.9444	77.1037	70.0287	51.7833	57.5673	Not Sig	ENSG00000183077
739	AFP	0	NA	NA	NA	NA	NA	0	0	0	0	0	0	NA	ENSG00000081051
740	AFTPH	140.052	0.342169	0.222233	1.53968	0.123638	0.291414	125.032	131.316	170.73	155.281	112.343	145.611	Not Sig	ENSG00000119844
741	AGA	52.2027	-0.13391	0.338401	-0.395713	0.692317	0.829001	50.2096	45.6752	50.9435	52.7752	60.5601	53.0522	Not Sig	ENSG00000038002
742	AGAP1	154.609	0.0508803	0.209915	0.242385	0.808482	0.902379	178.195	167	144.569	151.221	134.286	152.384	Not Sig	ENSG00000157985
743	AGAP2	26.2358	1.30819	0.482385	2.71191	0.00668961	0.0351857	21.6591	14.9872	45.4361	40.5963	16.676	18.0603	FDR < 0.05	ENSG00000135439
744	AGAP3	531.452	0.348859	0.131152	2.65996	0.00781494	0.0398537	436.135	468.884	593.423	684.048	491.503	514.719	FDR < 0.05	ENSG00000133612
745	AGAP4	155.928	0.159999	0.213654	0.748866	0.453938	0.659649	135.861	167	151.454	181.669	148.328	151.255	Not Sig	ENSG00000188234
746	AGAP5	124.267	0.015479	0.232298	0.0666344	0.946873	0.973333	113.218	129.889	112.902	139.042	126.386	124.165	Not Sig	ENSG00000172650
747	AGAP6	143.275	0.156505	0.217208	0.720528	0.4712	0.675518	118.14	143.449	147.323	167.46	142.185	141.096	Not Sig	ENSG00000204149
748	AGAP9	140.065	0.185093	0.220006	0.84131	0.400175	0.611379	128.97	154.867	140.439	155.281	129.897	130.937	Not Sig	ENSG00000204172
749	AGBL1	0	NA	NA	NA	NA	NA	0	0	0	0	0	0	NA	ENSG00000273540
750	AGBL2	0.438842	-2.61696	4.01387	-0.65198	0.514414	NA	0	0	0	0	2.63305	0	NA	ENSG00000165923
751	AGBL3	6.14695	-0.881182	1.04951	-0.839616	0.401124	NA	10.8295	5.7094	4.13056	3.04473	5.2661	7.90139	NA	ENSG00000146856
752	AGBL4	0	NA	NA	NA	NA	NA	0	0	0	0	0	0	NA	ENSG00000186094
753	AGBL5	534.99	0.185257	0.129184	1.43406	0.151556	0.333355	476.499	430.346	636.106	590.677	558.207	518.106	Not Sig	ENSG00000084693
754	AGER	3.00091	0.191617	1.44386	0.132711	0.894422	NA	1.96901	5.7094	1.37685	4.05963	2.63305	2.25754	NA	ENSG00000204305
755	AGFG1	349.395	-0.151128	0.150864	-1.00175	0.316466	0.530905	341.622	337.568	342.836	329.845	400.224	344.275	Not Sig	ENSG00000173744
756	AGFG2	28.3302	-1.31274	0.49016	-2.67818	0.00740226	0.0381582	27.5661	34.2564	12.3917	18.2684	36.8627	40.6357	FDR < 0.05	ENSG00000106351
757	AGGF1	210.934	-0.837605	0.184952	-4.52877	5.93278e-06	0.000102179	220.529	206.966	141.816	158.326	273.837	264.132	FDR < 0.05	ENSG00000164252
758	AGK	351.089	0.0477731	0.150809	0.316778	0.751412	0.86724	347.529	336.854	381.388	343.039	370.382	327.343	Not Sig	ENSG00000006530
759	AGL	761.629	-0.273361	0.117934	-2.31793	0.0204534	0.0827535	741.331	810.021	707.702	660.705	861.007	789.011	Not Sig	ENSG00000162688
760	AGMAT	3.355	1.71562	2.2977	0.746669	0.455263	NA	5.90702	12.8461	1.37685	0	0	0	NA	ENSG00000116771
761	AGMO	7.1037	0.432063	0.869889	0.496688	0.619409	0.781909	2.95351	3.56837	9.63796	11.164	9.65452	5.64385	Not Sig	ENSG00000187546
762	AGO1	222.222	-0.843962	0.19188	-4.39839	1.09056e-05	0.000173016	259.909	265.487	137.685	150.206	229.953	290.094	FDR < 0.05	ENSG00000092847
763	AGO2	481.784	0.000155783	0.136157	0.00114414	0.999087	0.999481	515.879	499.572	430.955	505.424	478.337	460.538	Not Sig	ENSG00000123908
764	AGO3	132.567	0.689008	0.231642	2.97445	0.0029351	0.0186774	136.846	134.884	176.237	148.177	112.343	86.9153	FDR < 0.05	ENSG00000126070
765	AGO4	113.196	0.295774	0.244134	1.21152	0.225695	0.429889	114.202	129.889	107.394	131.938	100.934	94.8167	Not Sig	ENSG00000134698
766	AGPAT1	274.934	-0.514563	0.163123	-3.15444	0.00160805	0.0115619	263.847	281.188	229.934	225.31	334.397	314.927	FDR < 0.05	ENSG00000204310
767	AGPAT2	152.056	-0.330764	0.209083	-1.58197	0.113656	0.277057	165.396	154.867	128.047	133.968	164.127	165.929	Not Sig	ENSG00000169692
768	AGPAT3	139.522	-0.352718	0.220021	-1.60311	0.108909	0.26929	167.365	152.726	110.148	116.714	145.695	144.483	Not Sig	ENSG00000160216
769	AGPAT4	87.1537	0.454154	0.274957	1.65173	0.0985906	0.25237	74.8222	77.0769	93.6259	120.774	87.7683	68.855	Not Sig	ENSG00000026652
770	AGPAT5	111.568	-0.301061	0.252174	-1.19386	0.232531	0.438887	118.14	129.889	104.641	85.2523	129.897	101.589	Not Sig	ENSG00000155189
771	AGPS	468.066	-0.048079	0.144237	-0.333335	0.738882	0.860456	429.243	461.034	495.667	449.604	537.142	435.705	Not Sig	ENSG00000018510
772	AGR2	0	NA	NA	NA	NA	NA	0	0	0	0	0	0	NA	ENSG00000106541
773	AGR3	0	NA	NA	NA	NA	NA	0	0	0	0	0	0	NA	ENSG00000173467
774	AGRN	616.11	-0.136428	0.130928	-1.04201	0.297407	0.509451	650.756	721.525	516.319	588.647	574.883	644.528	Not Sig	ENSG00000188157
775	AGRP	0.229475	1.85254	4.97271	0.372541	0.70949	NA	0	0	1.37685	0	0	0	NA	ENSG00000159723
776	AGT	0	NA	NA	NA	NA	NA	0	0	0	0	0	0	NA	ENSG00000135744
777	AGTPBP1	624.173	0.598294	0.118481	5.04972	4.42449e-07	9.9973e-06	576.919	578.076	780.675	779.45	523.099	506.818	FDR < 0.05	ENSG00000135049
778	AGTR1	12.152	-1.58324	0.800008	-1.97903	0.0478127	0.153165	17.721	14.9872	2.7537	7.10436	20.1867	10.1589	Not Sig	ENSG00000144891
779	AGTR2	0	NA	NA	NA	NA	NA	0	0	0	0	0	0	NA	ENSG00000180772
780	AGTRAP	97.6223	-0.340586	0.254605	-1.3377	0.180993	0.372761	89.5897	87.782	95.0028	85.2523	106.2	121.907	Not Sig	ENSG00000177674
781	AGXT	0	NA	NA	NA	NA	NA	0	0	0	0	0	0	NA	ENSG00000172482
782	AGXT2	0	NA	NA	NA	NA	NA	0	0	0	0	0	0	NA	ENSG00000113492
783	AHCTF1	905.534	0.0725225	0.107833	0.672541	0.501239	0.699593	844.703	854.982	996.841	918.492	924.201	893.986	Not Sig	ENSG00000153207
784	AHCY	1098.58	0.581082	0.105812	5.49166	3.98167e-08	1.14448e-06	1089.84	1134.74	1258.44	1358.96	911.913	837.548	FDR < 0.05	ENSG00000101444
785	AHCYL1	309.228	0.521148	0.162478	3.20749	0.00133897	0.00997224	272.707	297.602	345.59	410.023	248.384	281.064	FDR < 0.05	ENSG00000168710
786	AHCYL2	100.161	0.7504	0.255355	2.93866	0.00329638	0.0204728	97.4658	78.5042	125.294	141.072	80.7469	77.8852	FDR < 0.05	ENSG00000158467
787	AHDC1	91.3799	-0.612519	0.276437	-2.21577	0.0267075	0.100697	104.357	99.9144	57.8278	77.133	93.9121	115.135	Not Sig	ENSG00000126705
788	AHI1	174.129	0.244108	0.198841	1.22766	0.219576	0.422744	164.412	171.282	185.875	198.922	176.414	147.869	Not Sig	ENSG00000135541
789	AHNAK	3152.88	0.531016	0.0921503	5.7625	8.28788e-09	2.69377e-07	2137.36	2352.27	4429.33	4100.23	3072.77	2825.31	FDR < 0.05	ENSG00000124942
790	AHNAK2	379.135	0.828144	0.163688	5.05929	4.20823e-07	9.59029e-06	397.739	413.218	532.842	405.963	283.492	241.557	FDR < 0.05	ENSG00000185567
791	AHR	148.201	0.728513	0.210332	3.46363	0.000532943	0.0047878	108.295	106.338	228.557	192.833	129.019	124.165	FDR < 0.05	ENSG00000106546
792	AHRR	48.3096	0.635378	0.348382	1.8238	0.0681825	0.196757	34.4576	37.1111	60.5815	72.0585	43.8842	41.7645	Not Sig	ENSG00000063438
793	AHRR	48.3096	0.635378	0.348382	1.8238	0.0681825	0.196757	34.4576	37.1111	60.5815	72.0585	43.8842	41.7645	Not Sig	ENSG00000286169
794	AHSA1	577.588	-0.572663	0.131707	-4.348	1.37387e-05	0.000210547	651.741	610.905	437.839	446.56	607.357	711.125	FDR < 0.05	ENSG00000100591
795	AHSG	0	NA	NA	NA	NA	NA	0	0	0	0	0	0	NA	ENSG00000145192
796	AHSP	0	NA	NA	NA	NA	NA	0	0	0	0	0	0	NA	ENSG00000169877
797	AICDA	0	NA	NA	NA	NA	NA	0	0	0	0	0	0	NA	ENSG00000111732
798	AIDA	129.828	-0.117778	0.231573	-0.508598	0.611034	0.776815	147.675	157.008	119.786	107.58	111.466	135.452	Not Sig	ENSG00000186063
799	AIF1	0	NA	NA	NA	NA	NA	0	0	0	0	0	0	NA	ENSG00000204472
800	AIF1L	57.5742	-0.12076	0.326271	-0.370123	0.711291	0.843199	62.0237	54.9529	57.8278	51.7603	57.9271	60.9536	Not Sig	ENSG00000126878
801	AIFM1	818.395	-0.0841672	0.11252	-0.748021	0.454448	0.660259	827.967	782.187	766.906	834.255	867.151	831.904	Not Sig	ENSG00000156709
802	AIFM2	4.53054	1.14838	1.37727	0.833813	0.404387	NA	6.89152	10.7051	1.37685	5.07454	0.877683	2.25754	NA	ENSG00000042286
803	AIFM3	0.118946	0	4.99745	0	1	NA	0	0.713675	0	0	0	0	NA	ENSG00000183773
804	AIG1	154.534	0.372444	0.208635	1.78515	0.0742368	0.209163	160.474	149.158	161.092	186.743	134.286	135.452	Not Sig	ENSG00000146416
805	AIM2	0	NA	NA	NA	NA	NA	0	0	0	0	0	0	NA	ENSG00000163568
806	AIMP1	181.082	0.390319	0.211391	1.84643	0.06483	0.190096	142.753	186.983	232.688	197.907	181.68	144.483	Not Sig	ENSG00000164022
807	AIMP2	318.961	-0.887606	0.16169	-5.48954	4.02978e-08	1.15308e-06	332.762	312.589	235.442	211.101	441.475	380.396	FDR < 0.05	ENSG00000106305
808	AIP	163.63	0.434255	0.217924	1.9927	0.0462948	0.149626	147.675	116.329	206.528	205.012	129.019	177.217	Not Sig	ENSG00000110711
809	AIPL1	0	NA	NA	NA	NA	NA	0	0	0	0	0	0	NA	ENSG00000129221
810	AIRE	0	NA	NA	NA	NA	NA	0	0	0	0	0	0	NA	ENSG00000160224
811	AJAP1	3.3675	0.577884	1.34712	0.428977	0.66794	NA	4.92251	2.8547	5.50741	2.02982	2.63305	2.25754	NA	ENSG00000196581
812	AJM1	7.15625	-1.42356	0.959196	-1.48412	0.137778	0.312147	3.93801	7.13675	6.88426	2.02982	10.5322	12.4165	Not Sig	ENSG00000232434
813	AJUBA	77.5018	0.685685	0.291746	2.35028	0.0187593	0.077356	60.0547	68.5128	104.641	103.521	76.3584	51.9234	Not Sig	ENSG00000129474
814	AK1	98.9414	-0.715333	0.272571	-2.62439	0.00868049	0.0432402	127.985	98.4871	72.9731	65.9691	101.811	126.422	FDR < 0.05	ENSG00000106992
815	AK2	548.045	-0.318368	0.126529	-2.51616	0.011864	0.0549203	592.671	577.363	477.768	465.843	609.112	565.514	Not Sig	ENSG00000004455
816	AK3	164.456	0.390238	0.205916	1.89513	0.0580751	0.175387	173.272	146.303	202.397	176.594	144.818	143.354	Not Sig	ENSG00000147853
817	AK4	134.563	-0.115313	0.22986	-0.501666	0.615903	0.779471	169.334	172.709	110.148	113.67	134.286	107.233	Not Sig	ENSG00000162433
818	AK5	9.59454	0.0354767	0.778604	0.0455645	0.963657	0.981702	8.86052	8.5641	6.88426	13.1938	8.77683	11.2877	Not Sig	ENSG00000154027
819	AK6	176.443	0.223234	0.195355	1.14271	0.253159	0.462687	116.171	109.192	246.456	202.982	185.191	198.664	Not Sig	ENSG00000085231
820	AK7	8.59548	1.42578	0.875876	1.62784	0.103559	0.260926	6.89152	10.7051	12.3917	12.1789	2.63305	6.77262	Not Sig	ENSG00000140057
821	AK8	3.67346	0.551333	1.38127	0.399149	0.689783	NA	5.90702	5.7094	4.13056	2.02982	0.877683	3.38631	NA	ENSG00000165695
822	AK9	13.6651	0.294831	0.639845	0.460785	0.644953	0.799538	11.814	10.7051	16.5222	16.2385	13.1652	13.5452	Not Sig	ENSG00000155085
823	AKAIN1	0	NA	NA	NA	NA	NA	0	0	0	0	0	0	NA	ENSG00000231824
824	AKAP1	499.47	-0.144907	0.132352	-1.09486	0.273577	0.484947	461.732	523.837	480.521	474.977	535.387	520.363	Not Sig	ENSG00000121057
825	AKAP10	109.94	-0.295359	0.239899	-1.23118	0.218256	0.421225	105.342	112.047	99.1333	99.461	122.876	120.778	Not Sig	ENSG00000108599
826	AKAP11	509.411	0.0876718	0.128452	0.682525	0.494907	0.695272	523.755	550.957	510.812	510.499	489.747	470.697	Not Sig	ENSG00000023516
827	AKAP12	830.717	0.156475	0.113691	1.37632	0.168724	0.357231	732.47	819.298	936.259	873.836	807.469	814.972	Not Sig	ENSG00000131016
828	AKAP13	391.346	0.0208473	0.149226	0.139703	0.888895	0.944008	441.057	483.158	370.373	348.114	379.159	326.215	Not Sig	ENSG00000170776
829	AKAP14	0.28303	0	4.524	0	1	NA	0.984503	0.713675	0	0	0	0	NA	ENSG00000186471
830	AKAP17A	72.7037	0.884486	0.313876	2.81795	0.00483319	0.0274733	59.0702	67.7991	89.4954	111.64	67.5816	40.6357	FDR < 0.05	ENSG00000197976
831	AKAP17A	72.7037	0.884486	0.313876	2.81795	0.00483319	0.0274733	59.0702	67.7991	89.4954	111.64	67.5816	40.6357	FDR < 0.05	ENSG00000197976
832	AKAP3	3.46148	-4.59722	1.84543	-2.49114	0.0127334	NA	3.93801	6.42307	0	0	7.02147	3.38631	NA	ENSG00000111254
833	AKAP4	0	NA	NA	NA	NA	NA	0	0	0	0	0	0	NA	ENSG00000147081
834	AKAP5	30.7442	0.519578	0.449014	1.15715	0.24721	0.455338	36.4266	29.2607	30.2907	39.5814	26.3305	22.5754	Not Sig	ENSG00000179841
835	AKAP6	52.0948	0.235112	0.351548	0.66879	0.50363	0.70117	41.3491	51.3846	64.712	54.8051	59.6825	40.6357	Not Sig	ENSG00000151320
836	AKAP7	39.5118	0.423206	0.382263	1.10711	0.268248	0.480628	33.4731	28.547	49.5667	50.7454	38.6181	36.1207	Not Sig	ENSG00000118507
837	AKAP8	113.382	-0.142243	0.247237	-0.575332	0.565067	0.745456	116.171	124.893	89.4954	118.744	123.753	107.233	Not Sig	ENSG00000105127
838	AKAP8L	251.854	0.579855	0.169106	3.42895	0.000605927	0.00531171	220.529	190.551	322.183	336.95	226.442	214.466	FDR < 0.05	ENSG00000011243
839	AKAP9	440.664	0.282172	0.140431	2.00933	0.0445023	0.145202	472.561	483.158	499.797	428.291	388.814	371.366	Not Sig	ENSG00000127914
840	AKIP1	62.2663	0.452675	0.313985	1.44171	0.149384	0.330078	54.1476	55.6666	79.8574	73.0734	62.3155	48.5371	Not Sig	ENSG00000166452
841	AKIRIN1	215.543	-0.16128	0.179395	-0.899018	0.368643	0.583823	235.296	220.525	199.644	195.877	222.932	218.981	Not Sig	ENSG00000174574
842	AKIRIN2	77.2429	-0.462558	0.297451	-1.55507	0.119928	0.286832	89.5897	78.5042	56.4509	66.984	73.7254	98.203	Not Sig	ENSG00000135334
843	AKNA	31.7599	2.15544	0.489612	4.40235	1.07084e-05	0.000170956	29.5351	34.2564	52.3204	50.7454	7.89915	15.8028	FDR < 0.05	ENSG00000106948
844	AKNAD1	0	NA	NA	NA	NA	NA	0	0	0	0	0	0	NA	ENSG00000162641
845	AKR1A1	207.144	0.157223	0.186136	0.844668	0.398296	0.609906	197.885	181.987	205.151	248.653	199.234	209.951	Not Sig	ENSG00000117448
846	AKR1B1	848.225	-0.115821	0.109184	-1.06079	0.288786	0.500431	885.068	859.978	812.343	793.658	891.726	846.578	Not Sig	ENSG00000085662
847	AKR1B10	0.265226	-1.14474	4.63002	-0.247244	0.80472	NA	0	0.713675	0	0	0.877683	0	NA	ENSG00000198074
848	AKR1B15	0	NA	NA	NA	NA	NA	0	0	0	0	0	0	NA	ENSG00000227471
849	AKR1C1	4.41456	-0.772313	1.21488	-0.635711	0.524965	NA	0.984503	4.99572	1.37685	6.08945	9.65452	3.38631	NA	ENSG00000187134
850	AKR1C2	4.40717	-0.436939	1.10831	-0.394239	0.693404	NA	1.96901	2.8547	4.13056	5.07454	7.89915	4.51508	NA	ENSG00000151632
851	AKR1C3	2.79137	-1.62996	1.46944	-1.10924	0.267327	NA	1.96901	0.713675	1.37685	2.02982	6.14378	4.51508	NA	ENSG00000196139
852	AKR1C4	0.310364	-1.14566	4.379	-0.261625	0.793611	NA	0.984503	0	0	0	0.877683	0	NA	ENSG00000198610
853	AKR1D1	0	NA	NA	NA	NA	NA	0	0	0	0	0	0	NA	ENSG00000122787
854	AKR1E2	0	NA	NA	NA	NA	NA	0	0	0	0	0	0	NA	ENSG00000165568
855	AKR7A2	315.601	-0.0601122	0.154902	-0.388065	0.697968	0.833095	322.917	330.431	294.646	311.577	301.045	332.987	Not Sig	ENSG00000053371
856	AKR7A3	35.2252	-0.211279	0.424194	-0.498071	0.618434	0.781193	41.3491	40.6795	30.2907	29.4323	28.9635	40.6357	Not Sig	ENSG00000162482
857	AKT1	392.238	-0.301973	0.153352	-1.96915	0.0489363	0.155663	385.925	399.658	335.952	364.352	384.425	483.114	Not Sig	ENSG00000142208
858	AKT1S1	131.295	-0.728638	0.244591	-2.97901	0.00289186	0.01843	148.66	131.316	75.7269	113.67	145.695	172.702	FDR < 0.05	ENSG00000204673
859	AKT2	273.534	-0.268746	0.164033	-1.63836	0.101346	0.256778	289.444	300.457	236.819	239.518	274.715	300.253	Not Sig	ENSG00000105221
860	AKT3	214.549	0.86857	0.191112	4.54482	5.49834e-06	9.56062e-05	246.126	206.966	254.718	283.159	136.041	160.285	FDR < 0.05	ENSG00000117020
861	AKTIP	36.5046	0.388081	0.425312	0.912462	0.361525	0.576295	44.3026	34.9701	35.7981	43.6411	37.7404	22.5754	Not Sig	ENSG00000166971
862	AL020996.2	20.1195	0.0921778	0.542562	0.169893	0.865094	0.931368	20.6746	22.1239	22.0296	18.2684	18.4313	19.1891	Not Sig	ENSG00000255054
863	AL021546.1	575.655	0.119074	0.122226	0.974213	0.329951	0.545585	585.779	568.799	609.945	587.632	552.063	549.711	Not Sig	ENSG00000111780
864	AL021997.3	3.90072	1.22759	1.18455	1.03634	0.300046	NA	1.96901	1.42735	6.88426	7.10436	2.63305	3.38631	NA	ENSG00000276302
865	AL022238.4	79.1585	-0.0391838	0.277906	-0.140996	0.887873	0.943551	66.9462	70.6538	75.7269	90.3269	87.7683	83.529	Not Sig	ENSG00000284431
866	AL022312.1	53.4093	-0.612804	0.353455	-1.73375	0.0829618	0.225719	54.1476	47.8162	33.0444	52.7752	72.8477	59.8248	Not Sig	ENSG00000285025
867	AL022318.4	15.9306	0.164106	0.611355	0.26843	0.788368	0.890304	16.7365	17.8419	13.7685	18.2684	13.1652	15.8028	Not Sig	ENSG00000284554
868	AL031315.1	44.4504	0.735929	0.380337	1.93494	0.0529973	0.164534	48.2406	47.8162	46.813	59.8796	36.8627	27.0905	Not Sig	ENSG00000285733
869	AL031708.1	16.5679	-0.915494	0.621998	-1.47186	0.141059	0.317708	17.721	15.7008	8.26111	14.2087	17.5537	25.9617	Not Sig	ENSG00000261732
870	AL031777.3	1034.51	-0.907176	0.108856	-8.33372	7.83439e-17	7.81958e-15	1408.82	1296.75	594.8	622.139	1144.5	1140.06	FDR < 0.05	ENSG00000282988
871	AL032819.3	0	NA	NA	NA	NA	NA	0	0	0	0	0	0	NA	ENSG00000284395
872	AL034430.1	45.2646	-0.261991	0.377203	-0.694562	0.48733	0.688365	54.1476	42.8205	45.4361	34.5069	51.7833	42.8933	Not Sig	ENSG00000285508
873	AL034430.2	54.4303	0.114189	0.34313	0.332786	0.739296	0.860725	70.8842	59.235	53.6972	48.7156	50.0279	44.0221	Not Sig	ENSG00000285723
874	AL035078.4	459.272	0.271208	0.134689	2.01359	0.0440525	0.14442	394.786	397.517	517.696	556.17	469.561	419.903	Not Sig	ENSG00000285283
875	AL035425.2	232.919	0.588017	0.175102	3.35814	0.000784686	0.00656113	236.281	219.098	290.516	275.04	179.047	197.535	FDR < 0.05	ENSG00000260548
876	AL035460.1	0	NA	NA	NA	NA	NA	0	0	0	0	0	0	NA	ENSG00000241690
877	AL035461.3	478.793	0.186439	0.134107	1.39022	0.164461	0.351198	498.158	553.098	475.014	494.26	430.065	422.16	Not Sig	ENSG00000286235
878	AL049629.2	132.326	-0.216087	0.222007	-0.973333	0.330388	0.54597	121.094	137.026	119.786	127.878	144.818	143.354	Not Sig	ENSG00000284969
879	AL049634.2	2.50151	-0.430912	1.59526	-0.270119	0.787068	NA	4.92251	1.42735	2.7537	1.01491	2.63305	2.25754	NA	ENSG00000260861
880	AL049650.1	86.0596	-0.283277	0.272585	-1.03922	0.2987	0.510837	96.4813	85.641	70.2194	80.1778	91.2791	92.5592	Not Sig	ENSG00000256566
881	AL049779.1	130.813	-0.247792	0.224587	-1.10332	0.269888	0.481991	120.109	137.739	115.656	124.834	138.674	147.869	Not Sig	ENSG00000258466
882	AL049839.2	0	NA	NA	NA	NA	NA	0	0	0	0	0	0	NA	ENSG00000273259
883	AL049844.1	5.24414	-0.587252	1.06705	-0.550353	0.582077	NA	1.96901	4.28205	8.26111	2.02982	7.02147	7.90139	NA	ENSG00000257065
884	AL096711.2	52.9665	1.65578	0.358682	4.6163	3.90643e-06	7.07398e-05	48.2406	43.5342	78.4806	93.3716	31.5966	22.5754	FDR < 0.05	ENSG00000255330
885	AL096814.1	0	NA	NA	NA	NA	NA	0	0	0	0	0	0	NA	ENSG00000214732
886	AL109810.2	0	NA	NA	NA	NA	NA	0	0	0	0	0	0	NA	ENSG00000235710
887	AL109811.3	328.619	-0.0722531	0.150817	-0.479077	0.631884	0.791244	337.684	310.448	323.56	321.726	339.663	338.631	Not Sig	ENSG00000277726
888	AL109827.1	74.9934	-0.769538	0.294229	-2.61544	0.00891132	0.044125	76.7912	62.0897	55.0741	59.8796	103.567	92.5592	FDR < 0.05	ENSG00000272897
889	AL110118.2	54.1459	-0.303213	0.343597	-0.882466	0.377525	0.591168	52.1786	53.5256	59.2046	39.5814	60.5601	59.8248	Not Sig	ENSG00000259066
890	AL117348.2	178.235	-0.302611	0.204346	-1.48088	0.138639	0.31354	198.87	236.226	148.7	135.998	182.558	167.058	Not Sig	ENSG00000255835
891	AL121578.2	0.146281	-1.1437	4.98837	-0.229274	0.818656	NA	0	0	0	0	0.877683	0	NA	ENSG00000229674
892	AL121758.1	3.46138	-1.22878	1.30468	-0.941827	0.346281	NA	1.96901	2.8547	2.7537	2.02982	4.38842	6.77262	NA	ENSG00000270299
893	AL121845.3	63.1199	-0.36454	0.315568	-1.15519	0.248013	0.456293	64.9772	56.3803	56.4509	55.82	64.9486	80.1427	Not Sig	ENSG00000273154
894	AL121899.2	0	NA	NA	NA	NA	NA	0	0	0	0	0	0	NA	ENSG00000286022
895	AL121900.2	122.823	0.483191	0.232755	2.07597	0.037897	0.130202	120.109	111.333	150.077	144.117	93.9121	117.392	Not Sig	ENSG00000284776
896	AL132671.2	88.6807	-0.0072358	0.278422	-0.0259886	0.979266	0.989621	77.7757	80.6452	107.394	80.1778	107.077	79.0139	Not Sig	ENSG00000282218
897	AL132780.3	67.3413	0.601913	0.316369	1.90256	0.0570975	0.173441	64.9772	75.6495	64.712	93.3716	50.0279	55.3098	Not Sig	ENSG00000259132
898	AL133352.1	539.187	-0.0104207	0.126499	-0.0823777	0.934346	0.967884	549.353	575.222	536.972	514.559	516.078	542.939	Not Sig	ENSG00000255339
899	AL133410.3	0	NA	NA	NA	NA	NA	0	0	0	0	0	0	NA	ENSG00000285645
900	AL133500.1	786.766	-0.779152	0.114055	-6.83138	8.41026e-12	4.61508e-10	712.78	646.589	627.844	609.96	1048.83	1074.59	FDR < 0.05	ENSG00000285547
901	AL135905.2	27.1777	0.214689	0.479985	0.447284	0.65467	0.805846	33.4731	28.547	30.2907	24.3578	27.2082	19.1891	Not Sig	ENSG00000285976
902	AL136295.1	292.859	-0.0589408	0.158078	-0.372859	0.709253	0.841728	293.382	284.756	291.893	286.204	314.211	286.708	Not Sig	ENSG00000254692
903	AL136295.3	40.4234	0.101359	0.382077	0.265285	0.79079	0.891502	36.4266	34.2564	44.0593	44.656	36.8627	46.2796	Not Sig	ENSG00000259371
904	AL136295.4	49.2323	-0.208467	0.354071	-0.588772	0.556014	0.738835	50.2096	41.3931	42.6824	51.7603	59.6825	49.6659	Not Sig	ENSG00000259522
905	AL136454.1	1825.71	0.629953	0.0976693	6.44985	1.11959e-10	5.17955e-09	1561.42	1442.34	2507.25	2322.11	1491.18	1629.94	FDR < 0.05	ENSG00000231767
906	AL136531.2	41.2232	-0.144548	0.387012	-0.373498	0.708778	0.8414	44.3026	49.9572	37.175	35.5218	38.6181	41.7645	Not Sig	ENSG00000274322
907	AL139011.2	511.745	-0.021013	0.140501	-0.149558	0.881114	0.939768	489.298	525.978	484.652	535.872	569.616	465.053	Not Sig	ENSG00000258465
908	AL139142.2	0	NA	NA	NA	NA	NA	0	0	0	0	0	0	NA	ENSG00000285777
909	AL139260.3	81.4274	-0.109828	0.285087	-0.385244	0.700057	0.834878	85.6517	71.3675	92.2491	67.9989	87.7683	83.529	Not Sig	ENSG00000274944
910	AL139300.1	377.96	-0.151589	0.145021	-1.04529	0.295889	0.508018	398.724	364.688	348.344	364.352	409	382.653	Not Sig	ENSG00000256500
911	AL139353.1	32.0173	-0.154863	0.427215	-0.362494	0.716983	0.846385	31.5041	27.1196	31.6676	31.4622	34.2296	36.1207	Not Sig	ENSG00000203546
912	AL157392.5	54.623	-0.156746	0.33504	-0.467841	0.639898	0.79648	43.3181	54.2393	50.9435	57.8498	64.9486	56.4385	Not Sig	ENSG00000282246
913	AL157935.2	129.436	0.419051	0.235008	1.78314	0.0745642	0.209853	112.233	129.889	167.976	139.042	128.142	99.3318	Not Sig	ENSG00000257524
914	AL159163.1	95.2086	0.515957	0.259373	1.98925	0.0466737	0.15039	97.4658	94.205	118.409	105.55	83.3799	72.2413	Not Sig	ENSG00000249141
915	AL160269.1	0.878643	-0.0372403	2.69894	-0.0137981	0.988991	NA	0.984503	0	0	2.02982	0	2.25754	NA	ENSG00000285269
916	AL160272.2	0	NA	NA	NA	NA	NA	0	0	0	0	0	0	NA	ENSG00000285082
917	AL162231.1	12.1292	0.927292	0.69552	1.33324	0.182454	0.37472	11.814	9.99144	15.1454	18.2684	9.65452	7.90139	Not Sig	ENSG00000187186
918	AL162231.3	32.6637	0.243547	0.43527	0.55953	0.5758	0.752793	33.4731	39.2521	30.2907	36.5367	31.5966	24.833	Not Sig	ENSG00000258728
919	AL162417.1	176.912	0.245638	0.201588	1.21852	0.223028	0.42699	188.04	171.996	172.106	208.056	171.148	150.126	Not Sig	ENSG00000285245
920	AL162596.1	0.188128	-1.32736	4.97669	-0.266715	0.789689	NA	0	0	0	0	0	1.12877	NA	ENSG00000285946
921	AL163195.3	0	NA	NA	NA	NA	NA	0	0	0	0	0	0	NA	ENSG00000259060
922	AL163636.2	0.71234	-1.15464	3.12123	-0.369932	0.711433	NA	1.96901	1.42735	0	0	0.877683	0	NA	ENSG00000259171
923	AL353572.3	0	NA	NA	NA	NA	NA	0	0	0	0	0	0	NA	ENSG00000283205
924	AL353579.1	0	NA	NA	NA	NA	NA	0	0	0	0	0	0	NA	ENSG00000286105
925	AL353588.1	0.118946	0	4.99745	0	1	NA	0	0.713675	0	0	0	0	NA	ENSG00000272442
926	AL354761.1	0	NA	NA	NA	NA	NA	0	0	0	0	0	0	NA	ENSG00000236543
927	AL354822.1	12.8304	0.225365	0.702844	0.320647	0.748478	0.865746	5.90702	17.1282	13.7685	15.2236	11.4099	13.5452	Not Sig	ENSG00000278384
928	AL355102.2	0	NA	NA	NA	NA	NA	0	0	0	0	0	0	NA	ENSG00000258691
929	AL355315.1	61.5047	-0.122334	0.322241	-0.379634	0.704217	0.838263	78.7602	67.7991	53.6972	52.7752	56.1717	59.8248	Not Sig	ENSG00000249967
930	AL355916.3	12.5878	-0.360974	0.689341	-0.523651	0.600521	0.770076	9.84503	13.5598	13.7685	9.13418	12.2876	16.9316	Not Sig	ENSG00000258989
931	AL355987.1	0	NA	NA	NA	NA	NA	0	0	0	0	0	0	NA	ENSG00000204003
932	AL355987.3	33.7023	0.226661	0.42469	0.53371	0.593543	0.764912	39.3801	37.1111	34.4213	33.492	30.7189	27.0905	Not Sig	ENSG00000272896
933	AL358075.4	99.1213	-0.212799	0.262703	-0.810038	0.417919	0.628117	112.233	87.0683	99.1333	84.2374	99.1782	112.877	Not Sig	ENSG00000278139
934	AL358113.1	333.75	-0.32336	0.153616	-2.10499	0.0352922	0.123752	313.072	343.991	308.415	290.264	392.324	354.434	Not Sig	ENSG00000285130
935	AL358472.6	108.747	0.304797	0.242799	1.25535	0.209353	0.409784	119.125	119.897	111.525	116.714	90.4014	94.8167	Not Sig	ENSG00000285641
936	AL358472.7	239.934	-0.11598	0.175178	-0.662068	0.507928	0.704187	219.544	244.79	251.964	217.19	258.917	247.201	Not Sig	ENSG00000285779
937	AL360181.3	161.092	-0.197989	0.204422	-0.968532	0.332779	0.548687	170.319	152.013	152.831	147.162	165.882	178.346	Not Sig	ENSG00000254536
938	AL365205.1	7.64476	-1.02622	0.99194	-1.03456	0.300876	0.513104	14.7675	9.99144	2.7537	4.05963	5.2661	9.03016	Not Sig	ENSG00000124593
939	AL365214.3	0	NA	NA	NA	NA	NA	0	0	0	0	0	0	NA	ENSG00000281613
940	AL365232.1	1.47331	1.17802	1.95187	0.603535	0.546153	NA	0.984503	1.42735	1.37685	3.04473	0.877683	1.12877	NA	ENSG00000243501
941	AL391650.1	0	NA	NA	NA	NA	NA	0	0	0	0	0	0	NA	ENSG00000236782
942	AL391987.1	1.26728	-2.08938	2.25098	-0.928209	0.353299	NA	0.984503	0.713675	0	1.01491	2.63305	2.25754	NA	ENSG00000170152
943	AL391987.2	10.4834	-0.882421	0.797129	-1.107	0.268294	0.480628	6.89152	15.7008	8.26111	6.08945	15.7983	10.1589	Not Sig	ENSG00000204805
944	AL441992.2	70.362	0.889968	0.302199	2.94498	0.00322979	0.0201679	48.2406	52.8119	117.032	92.3567	63.1932	48.5371	FDR < 0.05	ENSG00000286112
945	AL445238.1	0	NA	NA	NA	NA	NA	0	0	0	0	0	0	NA	ENSG00000285566
946	AL445423.3	141.365	-1.14547	0.232275	-4.93152	8.15937e-07	1.72957e-05	177.21	186.269	81.2343	70.0287	156.228	177.217	FDR < 0.05	ENSG00000286231
947	AL445989.1	0	NA	NA	NA	NA	NA	0	0	0	0	0	0	NA	ENSG00000237378
948	AL451007.3	0	NA	NA	NA	NA	NA	0	0	0	0	0	0	NA	ENSG00000284188
949	AL512428.1	0.663853	1.2949	2.90348	0.445982	0.655611	NA	0	0.713675	1.37685	1.01491	0.877683	0	NA	ENSG00000282804
950	AL512785.2	10.6087	0.245496	0.832697	0.29482	0.768131	0.876746	8.86052	12.8461	5.50741	17.2534	15.7983	3.38631	Not Sig	ENSG00000254706
951	AL589666.1	101.259	-0.43297	0.267419	-1.61907	0.105433	0.263498	97.4658	94.9187	108.771	69.0138	113.221	124.165	Not Sig	ENSG00000271793
952	AL590132.1	12.1026	0.727687	0.6811	1.0684	0.285341	0.496769	8.86052	8.5641	19.2759	15.2236	10.5322	10.1589	Not Sig	ENSG00000284299
953	AL590560.2	0	NA	NA	NA	NA	NA	0	0	0	0	0	0	NA	ENSG00000256029
954	AL590764.2	0.188128	-1.32736	4.97669	-0.266715	0.789689	NA	0	0	0	0	0	1.12877	NA	ENSG00000285171
955	AL592183.1	19.6689	0.458775	0.562546	0.815533	0.414767	0.625085	13.783	23.5513	27.537	19.2833	15.7983	18.0603	Not Sig	ENSG00000273748
956	AL592490.1	61.8705	-1.02658	0.333389	-3.07921	0.00207549	0.0142444	73.8377	74.9358	35.7981	37.5516	82.5022	66.5975	FDR < 0.05	ENSG00000197991
957	AL603764.2	0	NA	NA	NA	NA	NA	0	0	0	0	0	0	NA	ENSG00000286135
958	AL603832.3	152.778	0.534989	0.208498	2.56592	0.0102903	0.049204	130.939	133.457	196.89	189.788	144.818	120.778	FDR < 0.05	ENSG00000271810
959	AL627230.1	6.57699	-1.85177	1.04275	-1.77585	0.0757568	NA	7.87602	5.7094	1.37685	4.05963	11.4099	9.03016	NA	ENSG00000275493
960	AL627230.3	1.26728	-2.08938	2.25098	-0.928209	0.353299	NA	0.984503	0.713675	0	1.01491	2.63305	2.25754	NA	ENSG00000286079
961	AL645922.1	5.41713	2.39068	1.16465	2.05271	0.0401007	NA	2.95351	5.7094	6.88426	13.1938	2.63305	1.12877	NA	ENSG00000244255
962	AL645941.2	11.3658	0.149001	0.732827	0.203324	0.838882	0.918517	10.8295	14.2735	13.7685	9.13418	12.2876	7.90139	Not Sig	ENSG00000248993
963	AL662884.4	0.28303	0	4.524	0	1	NA	0.984503	0.713675	0	0	0	0	NA	ENSG00000285085
964	AL662899.2	284.456	-0.14821	0.173334	-0.855054	0.392521	0.604348	259.909	244.79	279.501	289.249	272.082	361.207	Not Sig	ENSG00000263020
965	AL669918.1	286.548	-0.504751	0.16198	-3.11614	0.00183236	0.0128601	254.986	289.752	246.456	239.518	351.073	337.502	FDR < 0.05	ENSG00000250264
966	AL672142.1	71.1712	-0.25293	0.292462	-0.864829	0.387133	0.599547	63.0082	66.3717	64.712	71.0436	85.1353	76.7564	Not Sig	ENSG00000251184
967	AL691442.1	52.502	-0.425576	0.340916	-1.24833	0.21191	0.413129	44.3026	39.9658	46.813	51.7603	74.6031	57.5673	Not Sig	ENSG00000251246
968	AL713999.1	0.307074	-1.31505	4.38031	-0.300218	0.764011	NA	0	0.713675	0	0	0	1.12877	NA	ENSG00000273088
969	AL772284.2	0	NA	NA	NA	NA	NA	0	0	0	0	0	0	NA	ENSG00000277535
970	AL807752.6	22.242	0.372135	0.528206	0.704527	0.481105	0.683304	27.5661	15.7008	23.4065	27.4025	20.1867	19.1891	Not Sig	ENSG00000279073
971	AL845331.2	0.685447	0.118047	3.20138	0.0368737	0.970586	NA	1.96901	0	0	1.01491	0	1.12877	NA	ENSG00000259916
972	AL928654.3	0.169151	1.62978	4.98648	0.32684	0.743789	NA	0	0	0	1.01491	0	0	NA	ENSG00000257341
973	ALAD	50.7882	-0.304039	0.348155	-0.873287	0.382507	0.595293	44.3026	47.8162	39.9287	54.8051	61.4378	56.4385	Not Sig	ENSG00000148218
974	ALAS1	321.653	-0.283862	0.156995	-1.8081	0.0705911	0.201995	362.297	329.004	282.255	277.07	359.85	319.442	Not Sig	ENSG00000023330
975	ALAS2	0	NA	NA	NA	NA	NA	0	0	0	0	0	0	NA	ENSG00000158578
976	ALB	0	NA	NA	NA	NA	NA	0	0	0	0	0	0	NA	ENSG00000163631
977	ALCAM	200.825	-0.32296	0.20214	-1.59771	0.110108	0.271227	201.823	211.961	190.006	161.37	186.947	252.845	Not Sig	ENSG00000170017
978	ALDH16A1	158.169	-0.0220425	0.229177	-0.0961811	0.923377	0.961738	163.427	174.137	119.786	181.669	139.552	170.444	Not Sig	ENSG00000161618
979	ALDH18A1	1003.88	0.0578874	0.109988	0.526308	0.598674	0.768408	994.348	1013.42	1079.45	971.267	1031.28	933.493	Not Sig	ENSG00000059573
980	ALDH1A1	17.8263	-0.428402	0.567944	-0.754303	0.450667	0.657036	9.84503	12.8461	22.0296	14.2087	25.4528	22.5754	Not Sig	ENSG00000165092
981	ALDH1A2	162.234	-0.936587	0.218435	-4.28771	1.80522e-05	0.000265464	239.234	236.94	79.8574	90.3269	166.76	160.285	FDR < 0.05	ENSG00000128918
982	ALDH1A3	11.141	0.126951	0.827091	0.153491	0.878011	0.937535	20.6746	21.4102	6.88426	6.08945	6.14378	5.64385	Not Sig	ENSG00000184254
983	ALDH1B1	403.889	-0.648797	0.143773	-4.51266	6.4021e-06	0.00010893	444.995	445.333	290.516	306.502	492.38	443.607	FDR < 0.05	ENSG00000137124
984	ALDH1L1	5.92181	1.5604	1.00898	1.54652	0.121979	NA	1.96901	3.56837	8.26111	14.2087	5.2661	2.25754	NA	ENSG00000144908
985	ALDH1L2	198.886	1.36909	0.191874	7.13539	9.65104e-13	5.99689e-11	138.815	150.585	353.851	298.383	126.386	125.294	FDR < 0.05	ENSG00000136010
986	ALDH2	170.535	0.642795	0.227993	2.81937	0.00481185	0.0273889	160.474	159.863	190.006	236.474	107.077	169.316	FDR < 0.05	ENSG00000111275
987	ALDH3A1	3.82259	-0.749582	1.28033	-0.58546	0.558239	NA	3.93801	4.28205	1.37685	4.05963	7.02147	2.25754	NA	ENSG00000108602
988	ALDH3A2	288.479	-0.125234	0.161525	-0.775321	0.43815	0.646224	271.723	282.615	296.023	266.921	289.635	323.957	Not Sig	ENSG00000072210
989	ALDH3B1	2.4938	4.85084	1.9605	2.47429	0.0133501	NA	2.95351	1.42735	5.50741	5.07454	0	0	NA	ENSG00000006534
990	ALDH3B2	0	NA	NA	NA	NA	NA	0	0	0	0	0	0	NA	ENSG00000132746
991	ALDH4A1	61.7158	0.163141	0.321995	0.506658	0.612395	0.777297	65.9617	57.8076	56.4509	73.0734	52.661	64.3399	Not Sig	ENSG00000159423
992	ALDH5A1	144.449	0.146254	0.212368	0.688682	0.491023	0.691687	128.97	142.735	159.715	153.251	146.573	135.452	Not Sig	ENSG00000112294
993	ALDH6A1	110.101	0.832811	0.237949	3.49996	0.000465336	0.00426508	79.7447	87.782	159.715	156.296	91.2791	85.7866	FDR < 0.05	ENSG00000119711
994	ALDH7A1	478.061	0.834597	0.132966	6.27679	3.45637e-10	1.46043e-08	355.405	385.384	666.396	697.242	399.346	364.593	FDR < 0.05	ENSG00000164904
995	ALDH8A1	3.82443	-1.16594	1.37274	-0.849354	0.395684	NA	1.96901	7.13675	0	4.05963	5.2661	4.51508	NA	ENSG00000118514
996	ALDH9A1	395.992	0.0873842	0.151815	0.575598	0.564887	0.745343	412.507	373.965	393.78	423.217	345.807	426.675	Not Sig	ENSG00000143149
997	ALDOA	2461.86	-0.806274	0.227592	-3.54262	0.000396166	0.00371435	3501.88	3058.1	1418.16	1568.03	2154.71	3070.26	FDR < 0.05	ENSG00000149925
998	ALDOB	0.229475	1.85254	4.97271	0.372541	0.70949	NA	0	0	1.37685	0	0	0	NA	ENSG00000136872
999	ALDOC	78.713	-0.507117	0.295179	-1.718	0.0857973	0.230514	97.4658	105.624	52.3204	58.8647	86.8906	71.1125	Not Sig	ENSG00000109107
1000	ALG1	135.757	-1.47883	0.2414	-6.12609	9.00663e-10	3.51286e-08	164.412	149.872	74.35	58.8647	196.601	170.444	FDR < 0.05	ENSG00000033011
1001	ALG10	241.092	0.0649166	0.175694	0.369487	0.711765	0.843441	245.141	238.367	268.486	225.31	245.751	223.497	Not Sig	ENSG00000139133
1002	ALG10B	190.122	0.167426	0.196252	0.85312	0.393593	0.605466	182.133	196.261	214.789	189.788	197.479	160.285	Not Sig	ENSG00000175548
1003	ALG11	82.8825	-0.317354	0.281279	-1.12826	0.259212	0.469463	88.6052	94.205	75.7269	64.9541	94.7898	79.0139	Not Sig	ENSG00000253710
1004	ALG12	128.017	-0.111959	0.230634	-0.48544	0.627365	0.78775	128.97	115.615	134.931	116.714	122.876	148.998	Not Sig	ENSG00000182858
1005	ALG13	335.74	0.0859962	0.15023	0.572432	0.567029	0.746948	340.638	337.568	362.112	326.801	325.621	321.7	Not Sig	ENSG00000101901
1006	ALG14	60.641	-0.511106	0.318986	-1.60228	0.109093	0.269459	57.1012	57.8076	49.5667	52.7752	67.5816	79.0139	Not Sig	ENSG00000172339
1007	ALG1L	24.6267	-0.75879	0.527002	-1.43983	0.149917	0.331013	37.4111	34.9701	13.7685	14.2087	23.6974	23.7042	Not Sig	ENSG00000189366
1008	ALG1L2	7.29417	-0.82685	0.95595	-0.864951	0.387066	0.599516	6.89152	9.27777	8.26111	2.02982	10.5322	6.77262	Not Sig	ENSG00000251287
1009	ALG2	100.512	-0.637219	0.26121	-2.43948	0.0147083	0.0645798	118.14	103.483	83.988	65.9691	114.099	117.392	Not Sig	ENSG00000119523
1010	ALG3	288.936	-0.215259	0.15765	-1.36542	0.172121	0.361226	244.157	234.085	305.661	276.055	336.153	337.502	Not Sig	ENSG00000214160
1011	ALG5	126.594	-0.545749	0.237061	-2.30215	0.0213266	0.085199	132.908	158.436	90.8722	99.461	149.206	128.68	Not Sig	ENSG00000120697
1012	ALG6	195.172	-0.631229	0.190951	-3.30572	0.000947332	0.00759751	216.591	219.812	152.831	135.998	221.176	224.625	FDR < 0.05	ENSG00000088035
1013	ALG8	378.717	-1.1271	0.154184	-7.31013	2.66874e-13	1.77115e-11	389.863	401.799	218.919	245.608	547.674	468.44	FDR < 0.05	ENSG00000159063
1014	ALG9	124.219	-0.0209491	0.228314	-0.0917555	0.926892	0.963372	105.342	112.761	119.786	141.072	126.386	139.968	Not Sig	ENSG00000086848
1015	ALK	0.164084	0	4.99745	0	1	NA	0.984503	0	0	0	0	0	NA	ENSG00000171094
1016	ALKAL1	5.09737	1.45898	1.16494	1.25241	0.21042	NA	8.86052	3.56837	4.13056	9.13418	2.63305	2.25754	NA	ENSG00000196711
1017	ALKAL2	0.813482	-2.06729	2.9008	-0.712662	0.476055	NA	0.984503	2.14102	0	0	1.75537	0	NA	ENSG00000189292
1018	ALKBH1	84.931	-0.0339645	0.274504	-0.12373	0.901529	0.94903	74.8222	81.3589	82.6111	91.3418	78.9915	100.461	Not Sig	ENSG00000100601
1019	ALKBH2	129.397	0.317221	0.22492	1.41037	0.15843	0.34264	97.4658	113.474	166.599	147.162	118.487	133.195	Not Sig	ENSG00000189046
1020	ALKBH3	47.6084	-0.0321927	0.355711	-0.0905025	0.927888	0.964052	45.2871	49.9572	49.5667	44.656	46.5172	49.6659	Not Sig	ENSG00000166199
1021	ALKBH4	61.2221	-0.182809	0.326551	-0.559819	0.575603	0.752666	69.8997	67.0854	46.813	60.8945	68.4593	54.181	Not Sig	ENSG00000160993
1022	ALKBH5	536.481	-0.411788	0.128574	-3.20274	0.00136127	0.0100968	587.748	613.76	413.056	451.634	579.271	573.415	FDR < 0.05	ENSG00000091542
1023	ALKBH6	47.2115	-0.201477	0.356693	-0.564848	0.572177	0.749888	42.3336	45.6752	49.5667	41.6112	54.4164	49.6659	Not Sig	ENSG00000239382
1024	ALKBH7	129.917	0.276695	0.22379	1.23641	0.216308	0.418422	119.125	130.602	150.077	140.057	113.221	126.422	Not Sig	ENSG00000125652
1025	ALKBH8	86.9964	-0.603592	0.277124	-2.17805	0.029402	0.108558	79.7447	97.0597	75.7269	61.9094	107.077	100.461	Not Sig	ENSG00000137760
1026	ALLC	0	NA	NA	NA	NA	NA	0	0	0	0	0	0	NA	ENSG00000151360
1027	ALMS1	882.902	0.243722	0.111117	2.19337	0.0282804	0.105431	876.207	811.448	1024.38	933.716	819.756	831.904	Not Sig	ENSG00000116127
1028	ALOX12	0	NA	NA	NA	NA	NA	0	0	0	0	0	0	NA	ENSG00000108839
1029	ALOX12B	0.237892	0	4.99745	0	1	NA	0	1.42735	0	0	0	0	NA	ENSG00000179477
1030	ALOX15	0.595171	0.112246	3.30035	0.0340105	0.972869	NA	0	1.42735	0	1.01491	0	1.12877	NA	ENSG00000161905
1031	ALOX15B	0.169151	1.62978	4.98648	0.32684	0.743789	NA	0	0	0	1.01491	0	0	NA	ENSG00000179593
1032	ALOX5	2.90771	0.01173	1.42015	0.00825969	0.99341	NA	0.984503	4.28205	4.13056	2.02982	2.63305	3.38631	NA	ENSG00000012779
1033	ALOX5AP	0.164084	0	4.99745	0	1	NA	0.984503	0	0	0	0	0	NA	ENSG00000132965
1034	ALOXE3	5.22279	-0.336719	1.03754	-0.324537	0.745532	NA	2.95351	4.99572	4.13056	6.08945	5.2661	7.90139	NA	ENSG00000179148
1035	ALPG	0	NA	NA	NA	NA	NA	0	0	0	0	0	0	NA	ENSG00000163286
1036	ALPI	0.146281	-1.1437	4.98837	-0.229274	0.818656	NA	0	0	0	0	0.877683	0	NA	ENSG00000163295
1037	ALPK1	41.0731	0.0795909	0.384313	0.207099	0.835932	0.9168	40.3646	44.9615	45.4361	37.5516	38.6181	39.507	Not Sig	ENSG00000073331
1038	ALPK2	2.5541	1.31205	1.58895	0.825737	0.408953	NA	1.96901	2.14102	2.7537	5.07454	0	3.38631	NA	ENSG00000198796
1039	ALPK3	7.4154	1.75058	1.12711	1.55316	0.120385	0.287361	8.86052	17.1282	6.88426	7.10436	0	4.51508	Not Sig	ENSG00000136383
1040	ALPL	32.6935	-0.719213	0.457065	-1.57355	0.115592	0.279734	44.3026	44.2478	24.7833	16.2385	31.5966	34.9919	Not Sig	ENSG00000162551
1041	ALPP	0	NA	NA	NA	NA	NA	0	0	0	0	0	0	NA	ENSG00000163283
1042	ALS2	284.87	0.303143	0.165701	1.82946	0.067331	0.195167	235.296	256.209	320.806	352.173	297.535	247.201	Not Sig	ENSG00000003393
1043	ALS2CL	9.71579	1.11894	0.801084	1.39678	0.162481	0.348083	10.8295	10.7051	11.0148	14.2087	7.02147	4.51508	Not Sig	ENSG00000178038
1044	ALX1	41.4552	0.187005	0.377835	0.494939	0.620643	0.782618	36.4266	32.829	42.6824	52.7752	45.6395	38.3782	Not Sig	ENSG00000180318
1045	ALX3	0.188128	-1.32736	4.97669	-0.266715	0.789689	NA	0	0	0	0	0	1.12877	NA	ENSG00000156150
1046	ALX4	46.2859	-0.75791	0.391744	-1.93471	0.0530262	0.164543	48.2406	52.8119	30.2907	35.5218	70.2147	40.6357	Not Sig	ENSG00000052850
1047	ALYREF	751.634	-0.748195	0.122296	-6.11792	9.48032e-10	3.675e-08	831.905	899.23	505.305	531.812	927.711	813.844	FDR < 0.05	ENSG00000183684
1048	AMACR	84.9006	-0.0482077	0.262614	-0.183569	0.854352	0.925858	58.0857	58.5213	97.7565	95.4014	99.1782	100.461	Not Sig	ENSG00000242110
1049	AMBN	7.03829	-0.628475	0.877067	-0.716565	0.473643	0.677525	2.95351	2.8547	8.26111	6.08945	9.65452	12.4165	Not Sig	ENSG00000178522
1050	AMBP	0	NA	NA	NA	NA	NA	0	0	0	0	0	0	NA	ENSG00000106927
1051	AMBRA1	247.588	0.061122	0.171986	0.35539	0.722298	0.850353	234.312	237.654	282.255	236.474	251.017	243.814	Not Sig	ENSG00000110497
1052	AMD1	813.584	-0.671293	0.112367	-5.97409	2.31383e-09	8.40403e-08	820.091	766.487	654.005	618.079	1021.62	1001.22	FDR < 0.05	ENSG00000123505
1053	AMDHD1	1.65095	-0.939947	1.97978	-0.474773	0.634949	NA	0.984503	2.14102	1.37685	1.01491	4.38842	0	NA	ENSG00000139344
1054	AMDHD2	73.0894	-0.368062	0.298293	-1.2339	0.217241	0.419651	69.8997	84.2136	68.8426	55.82	80.7469	79.0139	Not Sig	ENSG00000162066
1055	AMELX	0	NA	NA	NA	NA	NA	0	0	0	0	0	0	NA	ENSG00000125363
1056	AMELY	0	NA	NA	NA	NA	NA	0	0	0	0	0	0	NA	ENSG00000099721
1057	AMER1	126.761	-0.703014	0.228571	-3.0757	0.00210011	0.014382	127.001	118.47	97.7565	98.4461	167.638	151.255	FDR < 0.05	ENSG00000184675
1058	AMER2	1.4287	4.05473	2.26568	1.78963	0.0735137	NA	0.984503	1.42735	4.13056	2.02982	0	0	NA	ENSG00000165566
1059	AMER3	0	NA	NA	NA	NA	NA	0	0	0	0	0	0	NA	ENSG00000178171
1060	AMFR	698.415	0.366297	0.114415	3.20149	0.00136721	0.0101194	608.423	615.188	819.227	851.508	661.773	634.369	FDR < 0.05	ENSG00000159461
1061	AMH	53.5419	-1.49577	0.383016	-3.90524	9.4131e-05	0.0011038	62.0237	76.3632	30.2907	18.2684	63.1932	71.1125	FDR < 0.05	ENSG00000104899
1062	AMHR2	7.1957	0.856713	0.926149	0.925027	0.354952	0.570407	6.89152	8.5641	5.50741	12.1789	4.38842	5.64385	Not Sig	ENSG00000135409
1063	AMIGO1	14.9679	-0.624836	0.64613	-0.967043	0.333523	0.549335	12.7985	19.9829	12.3917	10.1491	17.5537	16.9316	Not Sig	ENSG00000181754
1064	AMIGO2	20.8541	-0.341113	0.541775	-0.629621	0.528943	0.719856	11.814	22.8376	20.6528	19.2833	24.5751	25.9617	Not Sig	ENSG00000139211
1065	AMIGO3	20.7514	-1.54882	0.594514	-2.60518	0.00918259	0.0449869	25.5971	24.9786	11.0148	8.11927	33.352	21.4466	FDR < 0.05	ENSG00000176020
1066	AMMECR1	57.5036	-0.71307	0.350905	-2.03209	0.0421447	0.140033	78.7602	61.376	30.2907	46.6858	65.8262	62.0824	Not Sig	ENSG00000101935
1067	AMMECR1L	53.2068	0.0133257	0.344175	0.0387178	0.969115	0.985125	59.0702	52.8119	56.4509	47.7007	45.6395	57.5673	Not Sig	ENSG00000144233
1068	AMN	0.118946	0	4.99745	0	1	NA	0	0.713675	0	0	0	0	NA	ENSG00000166126
1069	AMN1	25.2957	0.336501	0.480506	0.700304	0.483737	0.685411	25.5971	22.8376	30.2907	27.4025	21.9421	23.7042	Not Sig	ENSG00000151743
1070	AMOT	2809.93	-0.926462	0.0918017	-10.092	5.99389e-24	1.0408e-21	3595.4	3306.45	1689.4	1743.61	3395.76	3128.95	FDR < 0.05	ENSG00000126016
1071	AMOTL1	333.258	0.25029	0.152417	1.64214	0.100561	0.255454	301.258	304.739	373.127	384.65	342.296	293.48	Not Sig	ENSG00000166025
1072	AMOTL2	86.6151	1.14004	0.272606	4.18201	2.88945e-05	0.000396393	70.8842	58.5213	125.294	143.102	63.1932	58.6961	FDR < 0.05	ENSG00000114019
1073	AMPD1	0.827937	1.28901	2.64535	0.487275	0.626064	NA	0.984503	0.713675	1.37685	1.01491	0.877683	0	NA	ENSG00000116748
1074	AMPD2	232.806	-0.268862	0.175434	-1.53255	0.125386	0.294006	221.513	223.38	210.658	220.235	242.241	278.806	Not Sig	ENSG00000116337
1075	AMPD3	3.25197	-1.02125	1.60508	-0.636263	0.524605	NA	5.90702	5.7094	2.7537	0	1.75537	3.38631	NA	ENSG00000133805
1076	AMPH	50.5704	0.667681	0.363468	1.83697	0.0662142	0.192906	52.1786	30.688	61.9583	73.0734	40.3734	45.1508	Not Sig	ENSG00000078053
1077	AMT	3.08464	2.0847	1.57147	1.32659	0.184645	NA	2.95351	4.99572	5.50741	3.04473	0.877683	1.12877	NA	ENSG00000145020
1078	AMTN	0	NA	NA	NA	NA	NA	0	0	0	0	0	0	NA	ENSG00000187689
1079	AMY1A	4.35565	0.432067	1.13624	0.380259	0.703753	NA	4.92251	2.8547	5.50741	5.07454	4.38842	3.38631	NA	ENSG00000237763
1080	AMY1B	4.35565	0.432067	1.13624	0.380259	0.703753	NA	4.92251	2.8547	5.50741	5.07454	4.38842	3.38631	NA	ENSG00000174876
1081	AMY1C	4.35565	0.432067	1.13624	0.380259	0.703753	NA	4.92251	2.8547	5.50741	5.07454	4.38842	3.38631	NA	ENSG00000187733
1082	AMY2A	5.47622	0.334546	1.01696	0.328967	0.74218	NA	3.93801	4.99572	4.13056	9.13418	6.14378	4.51508	NA	ENSG00000243480
1083	AMY2B	8.79329	0.37285	0.813189	0.458503	0.646591	0.800512	9.84503	6.42307	8.26111	12.1789	7.02147	9.03016	Not Sig	ENSG00000240038
1084	AMZ1	0.348421	1.83153	4.1778	0.438395	0.6611	NA	0	0.713675	1.37685	0	0	0	NA	ENSG00000174945
1085	AMZ2	328.532	0.0972948	0.150045	0.648439	0.516701	0.711228	297.32	309.735	362.112	343.039	320.354	338.631	Not Sig	ENSG00000196704
1086	ANAPC1	1115.05	-0.125798	0.102017	-1.2331	0.217537	0.420031	1140.05	1215.39	1024.38	1048.4	1140.11	1122	Not Sig	ENSG00000153107
1087	ANAPC10	61.5649	0.367274	0.309195	1.18784	0.234897	0.441278	48.2406	49.2435	72.9731	80.1778	62.3155	56.4385	Not Sig	ENSG00000164162
1088	ANAPC11	213.619	0.312058	0.183946	1.69647	0.0897978	0.237636	198.87	213.389	251.964	229.369	178.17	209.951	Not Sig	ENSG00000141552
1089	ANAPC13	45.9456	0.0786535	0.360945	0.21791	0.827499	0.911823	41.3491	36.3974	56.4509	45.6709	51.7833	44.0221	Not Sig	ENSG00000129055
1090	ANAPC15	69.3156	-0.170638	0.308672	-0.552812	0.580392	0.755683	75.8067	71.3675	72.9731	53.7901	64.0709	77.8852	Not Sig	ENSG00000110200
1091	ANAPC16	93.2453	-0.147326	0.260532	-0.565483	0.571745	0.749614	96.4813	84.2136	83.988	95.4014	100.056	99.3318	Not Sig	ENSG00000166295
1092	ANAPC2	179.36	-0.690735	0.200313	-3.44827	0.000564185	0.00502565	196.901	216.957	119.786	132.953	201.867	207.694	FDR < 0.05	ENSG00000176248
1093	ANAPC4	298.801	-0.0761509	0.167108	-0.4557	0.648606	0.801394	259.909	279.76	319.43	292.294	358.095	283.321	Not Sig	ENSG00000053900
1094	ANAPC5	1508.95	-0.240101	0.102013	-2.35364	0.0185905	0.0768601	1535.82	1597.92	1418.16	1299.08	1691.3	1511.42	Not Sig	ENSG00000089053
1095	ANAPC7	560.933	-0.473973	0.126183	-3.75622	0.000172496	0.0018806	529.662	528.119	480.521	486.141	705.657	635.498	FDR < 0.05	ENSG00000196510
1096	ANG	7.68526	0.716565	0.887832	0.807096	0.419611	0.629914	9.84503	7.85042	9.63796	8.11927	6.14378	4.51508	Not Sig	ENSG00000214274
1097	ANGEL1	293.965	-0.0273854	0.160466	-0.170662	0.86449	0.931067	297.32	324.008	286.385	280.115	302.801	273.162	Not Sig	ENSG00000013523
1098	ANGEL2	135.254	-0.509395	0.225036	-2.26362	0.0235976	0.0915402	155.551	150.585	112.902	96.4163	152.717	143.354	Not Sig	ENSG00000174606
1099	ANGPT1	3.24357	0.448455	1.34946	0.332322	0.739646	NA	3.93801	3.56837	2.7537	4.05963	1.75537	3.38631	NA	ENSG00000154188
1100	ANGPT2	0.164084	0	4.99745	0	1	NA	0.984503	0	0	0	0	0	NA	ENSG00000091879
1101	ANGPT4	0	NA	NA	NA	NA	NA	0	0	0	0	0	0	NA	ENSG00000101280
1102	ANGPTL1	0.602925	-2.62624	3.33983	-0.786339	0.431669	NA	0.984503	0	0	0	2.63305	0	NA	ENSG00000116194
1103	ANGPTL2	0.356837	0	4.50999	0	1	NA	0	2.14102	0	0	0	0	NA	ENSG00000136859
1104	ANGPTL3	0	NA	NA	NA	NA	NA	0	0	0	0	0	0	NA	ENSG00000132855
1105	ANGPTL4	0.792186	3.3431	2.8447	1.1752	0.239914	NA	0.984503	0	2.7537	1.01491	0	0	NA	ENSG00000167772
1106	ANGPTL5	0	NA	NA	NA	NA	NA	0	0	0	0	0	0	NA	ENSG00000187151
1107	ANGPTL6	2.44135	1.18934	1.72672	0.688783	0.49096	NA	3.93801	4.28205	1.37685	3.04473	0.877683	1.12877	NA	ENSG00000130812
1108	ANGPTL7	0	NA	NA	NA	NA	NA	0	0	0	0	0	0	NA	ENSG00000171819
1109	ANGPTL8	0	NA	NA	NA	NA	NA	0	0	0	0	0	0	NA	ENSG00000130173
1110	ANHX	0	NA	NA	NA	NA	NA	0	0	0	0	0	0	NA	ENSG00000227059
1111	ANK1	23.6668	-0.724982	0.550694	-1.31649	0.18801	0.382187	31.5041	39.2521	12.3917	14.2087	17.5537	27.0905	Not Sig	ENSG00000029534
1112	ANK2	373.267	0.980203	0.142283	6.88909	5.61485e-12	3.16328e-10	288.459	282.615	564.509	542.976	279.981	281.064	FDR < 0.05	ENSG00000145362
1113	ANK3	280.207	0.224611	0.16134	1.39216	0.163874	0.350357	261.878	264.06	293.269	328.83	274.715	258.488	Not Sig	ENSG00000151150
1114	ANKAR	19.1063	-0.512672	0.587197	-0.873083	0.382618	0.595392	23.6281	27.8333	15.1454	11.164	21.0644	15.8028	Not Sig	ENSG00000151687
1115	ANKDD1A	3.79005	-0.00431901	1.30041	-0.00332127	0.99735	NA	6.89152	4.28205	2.7537	3.04473	3.51073	2.25754	NA	ENSG00000166839
1116	ANKDD1B	0.28303	0	4.524	0	1	NA	0.984503	0.713675	0	0	0	0	NA	ENSG00000189045
1117	ANKEF1	31.5981	-1.3689	0.492538	-2.77927	0.00544809	0.0300915	34.4576	51.3846	12.3917	16.2385	33.352	41.7645	FDR < 0.05	ENSG00000132623
1118	ANKFN1	1.4264	0.888425	2.07347	0.428472	0.668307	NA	1.96901	1.42735	1.37685	2.02982	1.75537	0	NA	ENSG00000153930
1119	ANKFY1	427.338	-0.503571	0.144367	-3.48813	0.000486419	0.0044168	498.158	488.867	311.169	341.009	495.891	428.933	FDR < 0.05	ENSG00000185722
1120	ANKH	158.474	0.263553	0.203723	1.29368	0.195775	0.392031	142.753	132.03	174.86	193.848	160.616	146.74	Not Sig	ENSG00000154122
1121	ANKHD1	1145.98	0.32572	0.0991382	3.28551	0.00101796	0.0080749	994.348	981.303	1389.24	1336.63	1076.04	1098.29	FDR < 0.05	ENSG00000131503
1122	ANKHD1-EIF4EBP3	1136.41	0.312324	0.0997355	3.13152	0.00173904	0.0122808	990.41	983.444	1367.21	1316.34	1059.36	1101.68	FDR < 0.05	ENSG00000254996
1123	ANKIB1	229.279	-0.0651242	0.176733	-0.368489	0.712508	0.843662	238.25	251.927	220.296	213.131	238.73	213.338	Not Sig	ENSG00000001629
1124	ANKK1	0	NA	NA	NA	NA	NA	0	0	0	0	0	0	NA	ENSG00000170209
1125	ANKLE1	3.07387	-2.55791	1.83893	-1.39097	0.164234	NA	4.92251	4.99572	1.37685	0	2.63305	4.51508	NA	ENSG00000160117
1126	ANKLE2	577.144	0.0212735	0.123112	0.172798	0.862811	0.930411	577.903	573.081	592.046	573.423	593.314	553.098	Not Sig	ENSG00000176915
1127	ANKMY1	36.2907	0.214428	0.43903	0.488413	0.625257	0.78652	30.5196	50.6709	45.4361	28.4174	33.352	29.348	Not Sig	ENSG00000144504
1128	ANKMY2	107.198	0.286958	0.253832	1.1305	0.258264	0.468415	90.5743	99.2008	133.555	116.714	118.487	84.6578	Not Sig	ENSG00000106524
1129	ANKRA2	46.6587	0.520535	0.370479	1.40503	0.160012	0.345069	51.1941	39.9658	53.6972	57.8498	45.6395	31.6056	Not Sig	ENSG00000164331
1130	ANKRD1	10.1615	4.32094	1.07889	4.005	6.20183e-05	0.000766969	0	0.713675	26.1602	31.4622	2.63305	0	FDR < 0.05	ENSG00000148677
1131	ANKRD10	62.7165	-0.183382	0.317135	-0.578245	0.563099	0.744145	70.8842	72.7948	56.4509	52.7752	65.8262	57.5673	Not Sig	ENSG00000088448
1132	ANKRD11	280.522	-0.64379	0.178856	-3.59948	0.00031885	0.00311863	319.963	388.953	178.991	199.937	274.715	320.571	FDR < 0.05	ENSG00000167522
1133	ANKRD12	191.109	1.0259	0.192026	5.34249	9.16767e-08	2.44651e-06	174.257	167	282.255	258.802	141.307	123.036	FDR < 0.05	ENSG00000101745
1134	ANKRD13A	158.008	-0.010123	0.204783	-0.0494326	0.960575	0.979835	160.474	153.44	151.454	164.415	165.882	152.384	Not Sig	ENSG00000076513
1135	ANKRD13B	131.997	0.0559157	0.261086	0.214166	0.830418	0.91332	112.233	136.312	129.424	146.147	97.4228	170.444	Not Sig	ENSG00000198720
1136	ANKRD13C	165.963	-0.0810547	0.200135	-0.405001	0.685477	0.824785	175.241	176.278	161.092	152.236	165.004	165.929	Not Sig	ENSG00000118454
1137	ANKRD13D	58.5149	0.619028	0.330157	1.87495	0.0607996	0.181255	57.1012	55.6666	82.6111	61.9094	43.0065	50.7947	Not Sig	ENSG00000172932
1138	ANKRD16	51.6006	-0.10488	0.350651	-0.299102	0.764863	0.875156	60.0547	49.2435	52.3204	44.656	57.0494	46.2796	Not Sig	ENSG00000134461
1139	ANKRD17	1761.1	0.0358743	0.089306	0.401701	0.687904	0.826137	1394.06	1395.23	1992.3	1945.58	1939.68	1899.72	Not Sig	ENSG00000132466
1140	ANKRD18A	168.999	0.632083	0.21321	2.9646	0.00303072	0.01918	153.582	186.269	203.774	205.012	114.099	151.255	FDR < 0.05	ENSG00000180071
1141	ANKRD18B	217.953	0.215376	0.183075	1.17644	0.23942	0.447085	215.606	255.496	223.05	226.325	193.09	194.149	Not Sig	ENSG00000230453
1142	ANKRD2	0.411507	-2.04297	3.85097	-0.530508	0.59576	NA	0	0.713675	0	0	1.75537	0	NA	ENSG00000165887
1143	ANKRD20A1	66.7285	0.696658	0.318817	2.18514	0.0288789	0.107226	56.1167	82.7863	82.6111	79.1629	50.0279	49.6659	Not Sig	ENSG00000260691
1144	ANKRD20A2	53.0748	0.676183	0.355026	1.9046	0.0568322	0.172885	45.2871	68.5128	61.9583	63.9392	40.3734	38.3782	Not Sig	ENSG00000183148
1145	ANKRD20A3	51.2502	0.651073	0.372779	1.74654	0.080718	0.22144	39.3801	69.9401	63.3352	57.8498	38.6181	38.3782	Not Sig	ENSG00000276203
1146	ANKRD20A4	53.8155	0.534474	0.349427	1.52957	0.126123	0.295133	49.2251	69.9401	60.5815	59.8796	40.3734	42.8933	Not Sig	ENSG00000172014
1147	ANKRD22	0	NA	NA	NA	NA	NA	0	0	0	0	0	0	NA	ENSG00000152766
1148	ANKRD23	7.31608	0.157678	0.904603	0.174306	0.861625	0.929607	2.95351	9.27777	9.63796	7.10436	7.02147	7.90139	Not Sig	ENSG00000163126
1149	ANKRD24	6.4246	1.19579	0.968726	1.23439	0.217057	NA	6.89152	2.8547	11.0148	9.13418	5.2661	3.38631	NA	ENSG00000089847
1150	ANKRD26	278.629	0.0101341	0.169762	0.059696	0.952398	0.975721	265.816	264.06	307.038	265.906	256.284	312.669	Not Sig	ENSG00000107890
1151	ANKRD27	344.845	0.490815	0.168887	2.90617	0.00365884	0.0221699	340.638	356.837	432.331	371.456	327.376	240.428	FDR < 0.05	ENSG00000105186
1152	ANKRD28	241.121	0.042615	0.189142	0.225307	0.82174	0.909184	272.707	284.042	258.848	194.862	238.73	197.535	Not Sig	ENSG00000206560
1153	ANKRD29	16.4367	0.192144	0.602004	0.319173	0.749595	0.866258	14.7675	17.1282	20.6528	15.2236	18.4313	12.4165	Not Sig	ENSG00000154065
1154	ANKRD30A	0.237892	0	4.99745	0	1	NA	0	1.42735	0	0	0	0	NA	ENSG00000148513
1155	ANKRD30B	0.6436	0.239534	3.26075	0.0734598	0.94144	NA	1.96901	0	0	1.01491	0.877683	0	NA	ENSG00000180777
1156	ANKRD30BL	0	NA	NA	NA	NA	NA	0	0	0	0	0	0	NA	ENSG00000163046
1157	ANKRD31	13.1281	-1.49793	0.760857	-1.96874	0.0489825	0.155771	19.6901	14.9872	4.13056	7.10436	11.4099	21.4466	Not Sig	ENSG00000145700
1158	ANKRD33	0	NA	NA	NA	NA	NA	0	0	0	0	0	0	NA	ENSG00000167612
1159	ANKRD33B	55.048	0.691086	0.327101	2.11276	0.0346212	0.122153	38.3956	36.3974	75.7269	82.2076	53.5387	44.0221	Not Sig	ENSG00000164236
1160	ANKRD34A	32.6037	-0.395443	0.44273	-0.893193	0.371754	0.586113	37.4111	25.6923	33.0444	24.3578	33.352	41.7645	Not Sig	ENSG00000272031
1161	ANKRD34B	15.2352	-0.215859	0.62554	-0.345076	0.730038	0.855343	14.7675	7.85042	12.3917	19.2833	20.1867	16.9316	Not Sig	ENSG00000189127
1162	ANKRD34C	0	NA	NA	NA	NA	NA	0	0	0	0	0	0	NA	ENSG00000235711
1163	ANKRD35	0.229475	1.85254	4.97271	0.372541	0.70949	NA	0	0	1.37685	0	0	0	NA	ENSG00000198483
1164	ANKRD36	475.645	0.102419	0.151662	0.67531	0.499479	0.698059	459.763	599.487	491.536	438.44	430.065	434.577	Not Sig	ENSG00000135976
1165	ANKRD36B	308.328	0.096369	0.172007	0.560261	0.575301	0.752426	310.118	368.256	337.329	269.966	300.168	264.132	Not Sig	ENSG00000196912
1166	ANKRD36C	453.885	0.161812	0.15201	1.06448	0.28711	0.498481	452.871	591.636	440.593	445.545	389.691	402.971	Not Sig	ENSG00000174501
1167	ANKRD37	7.33237	0.541562	1.08023	0.50134	0.616132	0.779684	15.752	13.5598	6.88426	2.02982	3.51073	2.25754	Not Sig	ENSG00000186352
1168	ANKRD39	60.1403	-0.23029	0.327119	-0.703995	0.481436	0.683544	55.1322	59.9487	52.3204	60.8945	77.2361	55.3098	Not Sig	ENSG00000213337
1169	ANKRD40	157.056	-0.381271	0.206455	-1.84675	0.0647827	0.190001	131.923	133.457	156.961	138.028	203.623	178.346	Not Sig	ENSG00000154945
1170	ANKRD40CL	0.229475	1.85254	4.97271	0.372541	0.70949	NA	0	0	1.37685	0	0	0	NA	ENSG00000167117
1171	ANKRD42	22.476	0.426258	0.539452	0.790168	0.429429	0.638752	23.6281	26.406	19.2759	29.4323	23.6974	12.4165	Not Sig	ENSG00000137494
1172	ANKRD44	43.114	0.0244244	0.373101	0.0654632	0.947805	0.973641	32.4886	43.5342	45.4361	46.6858	46.5172	44.0221	Not Sig	ENSG00000065413
1173	ANKRD45	0	NA	NA	NA	NA	NA	0	0	0	0	0	0	NA	ENSG00000183831
1174	ANKRD46	57.464	0.256331	0.32599	0.786316	0.431683	0.640451	62.0237	62.0897	59.2046	60.8945	50.9056	49.6659	Not Sig	ENSG00000186106
1175	ANKRD49	44.2605	-0.395263	0.372221	-1.0619	0.288279	0.500096	37.4111	39.2521	38.5519	42.6262	45.6395	62.0824	Not Sig	ENSG00000168876
1176	ANKRD50	285.73	0.57964	0.161546	3.58807	0.000333138	0.0032359	251.048	235.513	351.097	384.65	260.672	231.398	FDR < 0.05	ENSG00000151458
1177	ANKRD52	276.893	-1.20389	0.181227	-6.64297	3.07417e-11	1.55251e-09	341.622	351.842	125.294	165.43	315.966	361.207	FDR < 0.05	ENSG00000139645
1178	ANKRD53	0	NA	NA	NA	NA	NA	0	0	0	0	0	0	NA	ENSG00000144031
1179	ANKRD54	69.1683	-0.639178	0.302329	-2.11418	0.0344999	0.121816	71.8687	72.7948	55.0741	50.7454	79.8692	84.6578	Not Sig	ENSG00000100124
1180	ANKRD55	0	NA	NA	NA	NA	NA	0	0	0	0	0	0	NA	ENSG00000164512
1181	ANKRD6	87.1456	0.213515	0.275098	0.776143	0.437665	0.645874	88.6052	89.2093	97.7565	88.297	91.2791	67.7262	Not Sig	ENSG00000135299
1182	ANKRD60	0	NA	NA	NA	NA	NA	0	0	0	0	0	0	NA	ENSG00000124227
1183	ANKRD61	1.09316	0.359848	2.31022	0.155764	0.876219	NA	0.984503	1.42735	1.37685	1.01491	1.75537	0	NA	ENSG00000157999
1184	ANKRD62	0	NA	NA	NA	NA	NA	0	0	0	0	0	0	NA	ENSG00000181626
1185	ANKRD63	10.7031	0.214417	0.783242	0.273756	0.784272	0.888361	11.814	18.5555	6.88426	11.164	7.89915	7.90139	Not Sig	ENSG00000230778
1186	ANKRD65	0.169151	1.62978	4.98648	0.32684	0.743789	NA	0	0	0	1.01491	0	0	NA	ENSG00000235098
1187	ANKRD66	0	NA	NA	NA	NA	NA	0	0	0	0	0	0	NA	ENSG00000230062
1188	ANKRD7	5.30031	0.515555	1.11617	0.461896	0.644156	NA	7.87602	5.7094	6.88426	4.05963	6.14378	1.12877	NA	ENSG00000106013
1189	ANKRD9	117.249	-0.407853	0.241283	-1.69035	0.0909609	0.239132	138.815	139.88	96.3796	86.2672	112.343	129.809	Not Sig	ENSG00000156381
1190	ANKS1A	291.633	0.0316239	0.157805	0.200399	0.841169	0.919915	279.599	253.354	308.415	306.502	294.902	307.026	Not Sig	ENSG00000064999
1191	ANKS1B	17.8322	0.309035	0.568561	0.543539	0.586759	0.760246	14.7675	14.2735	22.0296	21.3131	21.0644	13.5452	Not Sig	ENSG00000185046
1192	ANKS3	60.5191	0.283123	0.31646	0.894657	0.37097	0.585388	60.0547	61.376	64.712	67.9989	57.0494	51.9234	Not Sig	ENSG00000168096
1193	ANKS4B	0	NA	NA	NA	NA	NA	0	0	0	0	0	0	NA	ENSG00000175311
1194	ANKS6	205.537	-0.628203	0.185495	-3.38662	0.000707582	0.00601564	222.498	224.807	161.092	148.177	239.608	237.042	FDR < 0.05	ENSG00000165138
1195	ANKUB1	0	NA	NA	NA	NA	NA	0	0	0	0	0	0	NA	ENSG00000206199
1196	ANKZF1	121.996	0.814567	0.255165	3.19232	0.00141136	0.0103713	133.892	186.983	129.424	132.953	79.8692	68.855	FDR < 0.05	ENSG00000163516
1197	ANLN	773.351	-0.331889	0.115006	-2.88585	0.00390355	0.0233289	826.982	800.029	703.571	632.288	848.72	828.518	FDR < 0.05	ENSG00000011426
1198	ANO1	0.648667	1.12639	3.1098	0.362207	0.717198	NA	0.984503	0	0	2.02982	0.877683	0	NA	ENSG00000131620
1199	ANO10	158.455	0.182746	0.208541	0.876308	0.380863	0.593815	137.83	160.577	158.338	187.758	152.717	153.513	Not Sig	ENSG00000160746
1200	ANO2	1.48502	0.792142	2.14736	0.368891	0.712209	NA	1.96901	2.14102	0	3.04473	1.75537	0	NA	ENSG00000047617
1201	ANO3	0.146281	-1.1437	4.98837	-0.229274	0.818656	NA	0	0	0	0	0.877683	0	NA	ENSG00000134343
1202	ANO4	28.9522	-0.719692	0.467463	-1.53957	0.123665	0.291414	34.4576	29.9743	22.0296	19.2833	30.7189	37.2494	Not Sig	ENSG00000151572
1203	ANO5	266.66	0.485425	0.17281	2.809	0.00496951	0.0281221	236.281	228.376	352.474	311.577	262.427	208.823	FDR < 0.05	ENSG00000171714
1204	ANO6	200.67	0.563116	0.183414	3.0702	0.00213916	0.0145821	183.118	166.286	250.587	258.802	170.271	174.959	FDR < 0.05	ENSG00000177119
1205	ANO7	9.14961	-0.355557	0.802517	-0.443052	0.657728	0.807796	8.86052	7.85042	9.63796	7.10436	7.89915	13.5452	Not Sig	ENSG00000146205
1206	ANO8	88.356	1.01364	0.26528	3.82102	0.000132899	0.00149267	69.8997	70.6538	133.555	126.864	61.4378	67.7262	FDR < 0.05	ENSG00000074855
1207	ANO9	0	NA	NA	NA	NA	NA	0	0	0	0	0	0	NA	ENSG00000185101
1208	ANOS1	13.5451	-0.748959	0.631714	-1.1856	0.235781	0.442387	1.96901	2.14102	12.3917	16.2385	23.6974	24.833	Not Sig	ENSG00000011201
1209	ANP32A	480.6	-0.516517	0.139376	-3.70591	0.000210629	0.00220732	574.95	588.068	380.011	328.83	480.093	531.651	FDR < 0.05	ENSG00000140350
1210	ANP32B	266.265	0.137556	0.179562	0.766064	0.443638	0.650634	265.816	255.496	291.893	270.981	217.665	295.738	Not Sig	ENSG00000136938
1211	ANP32D	19.414	-0.0168817	0.573917	-0.0294148	0.976534	0.988272	21.6591	27.1196	20.6528	13.1938	15.7983	18.0603	Not Sig	ENSG00000139223
1212	ANP32E	282.448	-0.0596967	0.164625	-0.362622	0.716887	0.84635	252.033	282.615	296.023	271.995	278.226	313.798	Not Sig	ENSG00000143401
1213	ANPEP	0.164084	0	4.99745	0	1	NA	0.984503	0	0	0	0	0	NA	ENSG00000166825
1214	ANTKMT	75.2426	-0.362787	0.30153	-1.20315	0.228917	0.434328	81.7137	67.0854	52.3204	79.1629	84.2576	86.9153	Not Sig	ENSG00000103254
1215	ANTXR1	64.4058	-1.28454	0.337753	-3.80319	0.000142847	0.00159115	75.8067	67.0854	31.6676	38.5665	72.8477	100.461	FDR < 0.05	ENSG00000169604
1216	ANTXR2	53.5637	-0.0176404	0.343591	-0.0513413	0.959054	0.979137	63.0082	58.5213	50.9435	48.7156	56.1717	44.0221	Not Sig	ENSG00000163297
1217	ANTXRL	0	NA	NA	NA	NA	NA	0	0	0	0	0	0	NA	ENSG00000274209
1218	ANXA1	15.8545	1.15411	0.631796	1.82672	0.067742	0.19596	8.86052	9.27777	37.175	16.2385	12.2876	11.2877	Not Sig	ENSG00000135046
1219	ANXA10	0	NA	NA	NA	NA	NA	0	0	0	0	0	0	NA	ENSG00000109511
1220	ANXA11	477.573	-0.0904396	0.130689	-0.692021	0.488924	0.689747	503.081	510.277	441.969	454.679	475.704	479.728	Not Sig	ENSG00000122359
1221	ANXA13	0	NA	NA	NA	NA	NA	0	0	0	0	0	0	NA	ENSG00000104537
1222	ANXA2	444.242	0.27484	0.136708	2.01042	0.0443869	0.145095	349.498	375.393	513.566	549.065	462.539	415.388	Not Sig	ENSG00000182718
1223	ANXA2R	8.19281	0.232449	0.849062	0.273772	0.78426	0.888361	7.87602	4.99572	13.7685	6.08945	9.65452	6.77262	Not Sig	ENSG00000177721
1224	ANXA3	15.4219	0.995912	0.630772	1.57888	0.114364	0.278133	12.7985	10.7051	16.5222	29.4323	14.0429	9.03016	Not Sig	ENSG00000138772
1225	ANXA4	65.0712	0.805375	0.311325	2.58692	0.00968372	0.0469043	62.0237	54.9529	88.1185	86.2672	56.1717	42.8933	FDR < 0.05	ENSG00000196975
1226	ANXA5	653.088	0.204452	0.116008	1.7624	0.0780018	0.216784	578.888	583.072	746.254	729.719	637.198	643.399	Not Sig	ENSG00000164111
1227	ANXA6	977.053	0.176767	0.110291	1.60273	0.108995	0.269374	930.355	950.615	1023	1090.01	993.538	874.797	Not Sig	ENSG00000197043
1228	ANXA7	387.432	0.0820073	0.142655	0.574866	0.565382	0.745608	384.941	368.256	425.447	383.635	385.303	377.009	Not Sig	ENSG00000138279
1229	ANXA8	0	NA	NA	NA	NA	NA	0	0	0	0	0	0	NA	ENSG00000265190
1230	ANXA8L1	0	NA	NA	NA	NA	NA	0	0	0	0	0	0	NA	ENSG00000264230
1231	ANXA9	0	NA	NA	NA	NA	NA	0	0	0	0	0	0	NA	ENSG00000143412
1232	AOAH	1.01936	0.370668	2.48104	0.1494	0.881238	NA	1.96901	0	1.37685	1.01491	1.75537	0	NA	ENSG00000136250
1233	AOC1	0	NA	NA	NA	NA	NA	0	0	0	0	0	0	NA	ENSG00000002726
1234	AOC2	17.8163	-0.399537	0.563799	-0.708651	0.478541	0.681531	14.7675	10.7051	17.8991	17.2534	23.6974	22.5754	Not Sig	ENSG00000131480
1235	AOC3	4.12617	0.243334	1.16926	0.208111	0.835143	NA	4.92251	2.8547	4.13056	5.07454	4.38842	3.38631	NA	ENSG00000131471
1236	AOPEP	49.7903	0.415832	0.368239	1.12924	0.258795	0.469167	59.0702	50.6709	53.6972	53.7901	30.7189	50.7947	Not Sig	ENSG00000148120
1237	AOX1	0.774441	0.264425	3.08056	0.0858368	0.931596	NA	0	2.14102	1.37685	0	0	1.12877	NA	ENSG00000138356
1238	AP000295.1	132.345	0.392853	0.223265	1.75958	0.078479	0.217395	147.675	132.743	147.323	144.117	107.077	115.135	Not Sig	ENSG00000249624
1239	AP000311.1	637.802	-0.0751572	0.129629	-0.579787	0.562058	0.743261	705.888	594.491	611.322	618.079	615.256	681.777	Not Sig	ENSG00000249209
1240	AP000350.4	851.455	-0.410059	0.377533	-1.08615	0.277411	0.489097	1073.11	805.739	699.441	687.093	654.752	1188.6	Not Sig	ENSG00000251357
1241	AP000471.1	5.91556	0.364412	1.01441	0.359235	0.719419	NA	6.89152	7.85042	5.50741	6.08945	3.51073	5.64385	NA	ENSG00000286224
1242	AP000552.4	0.169151	1.62978	4.98648	0.32684	0.743789	NA	0	0	0	1.01491	0	0	NA	ENSG00000286102
1243	AP000646.1	53.2835	0.0406777	0.338039	0.120334	0.904218	0.950492	57.1012	57.8076	50.9435	52.7752	49.1503	51.9234	Not Sig	ENSG00000285509
1244	AP000781.2	0.118946	0	4.99745	0	1	NA	0	0.713675	0	0	0	0	NA	ENSG00000254979
1245	AP000812.4	0	NA	NA	NA	NA	NA	0	0	0	0	0	0	NA	ENSG00000284844
1246	AP000812.5	7.09315	-0.508728	0.918618	-0.553797	0.579718	0.755683	3.93801	8.5641	4.13056	8.11927	8.77683	9.03016	Not Sig	ENSG00000284922
1247	AP000944.5	424.235	-0.461605	0.152285	-3.03119	0.00243592	0.016141	469.608	532.401	337.329	313.607	490.625	401.842	FDR < 0.05	ENSG00000285816
1248	AP001267.5	623.594	0.215601	0.123954	1.73936	0.0819715	0.223504	571.996	565.944	714.586	686.078	644.22	558.741	Not Sig	ENSG00000285827
1249	AP001273.2	200.04	-0.739928	0.190031	-3.89372	9.87182e-05	0.00114908	214.622	201.256	141.816	151.221	231.708	259.617	FDR < 0.05	ENSG00000284057
1250	AP001453.3	51.4344	-0.147799	0.375031	-0.394098	0.693509	0.829922	64.9772	49.9572	37.175	53.7901	39.4957	63.2112	Not Sig	ENSG00000286264
1251	AP001458.2	60.1773	-0.786226	0.329342	-2.38726	0.0169744	0.0718423	53.1631	67.7991	41.3056	46.6858	79.8692	72.2413	Not Sig	ENSG00000255432
1252	AP001781.2	153.149	-0.142724	0.208148	-0.685684	0.492913	0.693393	143.737	144.162	137.685	161.37	161.494	170.444	Not Sig	ENSG00000258529
1253	AP001931.1	31.0726	0.324269	0.434668	0.746016	0.455658	0.661465	30.5196	24.9786	33.0444	39.5814	28.9635	29.348	Not Sig	ENSG00000254732
1254	AP002495.1	14.914	0.429233	0.627985	0.683509	0.494286	0.694707	14.7675	14.2735	20.6528	14.2087	13.1652	12.4165	Not Sig	ENSG00000254469
1255	AP002512.3	1.48398	4.48296	2.26969	1.97514	0.0482524	NA	0	0.713675	4.13056	4.05963	0	0	NA	ENSG00000284732
1256	AP002748.5	67.4041	-0.0930655	0.302365	-0.307792	0.758241	0.871314	61.0392	67.7991	71.5963	61.9094	67.5816	74.4989	Not Sig	ENSG00000256349
1257	AP002990.1	90.7889	-0.672961	0.272318	-2.47124	0.0134647	0.0607829	81.7137	95.6324	78.4806	63.9392	121.12	103.847	Not Sig	ENSG00000255508
1258	AP003419.1	10.1482	0.824419	0.771596	1.06846	0.285313	0.496769	7.87602	11.4188	16.5222	10.1491	7.02147	7.90139	Not Sig	ENSG00000256514
1259	AP1AR	106.495	-0.490499	0.250974	-1.95438	0.0506563	0.159612	91.5588	110.62	89.4954	92.3567	138.674	116.263	Not Sig	ENSG00000138660
1260	AP1B1	937.919	-0.295264	0.108095	-2.73152	0.00630425	0.0336083	970.72	948.474	827.488	838.314	1067.26	975.258	FDR < 0.05	ENSG00000100280
1261	AP1G1	442.155	-0.451157	0.146752	-3.07427	0.00211015	0.0144351	451.887	518.841	382.765	329.845	509.056	460.538	FDR < 0.05	ENSG00000166747
1262	AP1G2	113.376	0.24455	0.251279	0.973224	0.330442	0.54597	109.28	130.602	104.641	133.968	111.466	90.3016	Not Sig	ENSG00000213983
1263	AP1M1	238.934	-0.274346	0.176641	-1.55312	0.120394	0.287361	264.831	235.513	221.673	200.952	243.118	267.519	Not Sig	ENSG00000072958
1264	AP1M2	2.84329	0.539008	1.41706	0.38037	0.703671	NA	2.95351	1.42735	5.50741	2.02982	1.75537	3.38631	NA	ENSG00000129354
1265	AP1S1	136.587	0.0732449	0.216036	0.339041	0.734579	0.858144	129.954	122.038	140.439	150.206	136.919	139.968	Not Sig	ENSG00000106367
1266	AP1S2	88.889	-0.13026	0.279369	-0.466263	0.641027	0.797103	101.404	84.9273	95.0028	71.0436	81.6245	99.3318	Not Sig	ENSG00000182287
1267	AP1S3	31.3213	-0.518812	0.482286	-1.07574	0.282046	0.493921	44.3026	26.406	15.1454	32.4771	36.8627	32.7343	Not Sig	ENSG00000152056
1268	AP2A1	558.708	0.0159835	0.126408	0.126444	0.89938	0.947705	565.105	553.811	539.726	581.543	531.876	580.188	Not Sig	ENSG00000196961
1269	AP2A2	408.22	-0.405972	0.168799	-2.40506	0.0161697	0.0692925	478.468	403.94	286.385	384.65	403.734	492.144	Not Sig	ENSG00000183020
1270	AP2B1	1254.51	0.320731	0.0971289	3.30212	0.000959583	0.00768394	1154.82	1163.29	1459.46	1433.05	1135.72	1180.69	FDR < 0.05	ENSG00000006125
1271	AP2M1	1313.97	-0.250684	0.0974889	-2.57141	0.0101286	0.0486508	1249.33	1210.39	1262.57	1215.86	1508.74	1436.92	FDR < 0.05	ENSG00000161203
1272	AP2S1	409.475	-0.0135413	0.141137	-0.0959443	0.923565	0.961738	397.739	360.406	436.462	409.008	410.756	442.478	Not Sig	ENSG00000042753
1273	AP3B1	558.743	-0.0236323	0.124716	-0.189488	0.84971	0.923966	465.67	466.03	592.046	608.945	640.709	579.059	Not Sig	ENSG00000132842
1274	AP3B2	6.62511	-0.133356	1.00521	-0.132665	0.894459	NA	7.87602	9.99144	4.13056	6.08945	2.63305	9.03016	NA	ENSG00000103723
1275	AP3D1	1049.98	-0.461287	0.105473	-4.37351	1.22267e-05	0.000191104	1147.93	1059.81	860.532	861.657	1212.96	1156.99	FDR < 0.05	ENSG00000065000
1276	AP3M1	298.175	0.0804719	0.156464	0.514315	0.607032	0.774773	270.738	294.034	318.053	311.577	304.556	290.094	Not Sig	ENSG00000185009
1277	AP3M2	80.8918	0.0103886	0.291127	0.0356843	0.971534	0.98616	83.6827	93.4914	71.5963	82.2076	64.0709	90.3016	Not Sig	ENSG00000070718
1278	AP3S1	189.395	0.32014	0.190196	1.68321	0.0923339	0.241623	154.567	129.175	227.181	245.608	183.436	196.406	Not Sig	ENSG00000177879
1279	AP3S2	125.503	0.0583287	0.226343	0.257701	0.796638	0.89417	123.063	124.893	122.54	134.983	129.019	118.521	Not Sig	ENSG00000157823
1280	AP4B1	94.0259	-0.535286	0.264818	-2.02134	0.0432448	0.142567	103.373	92.064	70.2194	80.1778	116.732	101.589	Not Sig	ENSG00000134262
1281	AP4E1	141.015	-0.654809	0.234927	-2.78729	0.00531513	0.0295892	156.536	179.846	99.1333	99.461	179.047	132.066	FDR < 0.05	ENSG00000081014
1282	AP4M1	48.846	0.0236775	0.352484	0.0671734	0.946444	0.97316	46.2716	52.8119	46.813	50.7454	45.6395	50.7947	Not Sig	ENSG00000221838
1283	AP4S1	12.0912	-0.475932	0.68647	-0.693303	0.488119	0.689097	10.8295	8.5641	11.0148	11.164	14.0429	16.9316	Not Sig	ENSG00000100478
1284	AP5B1	190.834	-0.937525	0.203406	-4.60914	4.04341e-06	7.27809e-05	215.606	241.936	107.394	127.878	242.241	209.951	FDR < 0.05	ENSG00000254470
1285	AP5M1	141.744	-1.24202	0.233683	-5.31497	1.06678e-07	2.79968e-06	159.489	134.884	81.2343	84.2374	216.788	173.831	FDR < 0.05	ENSG00000053770
1286	AP5S1	13.7367	-1.18839	0.719453	-1.6518	0.098576	0.25237	14.7675	20.6966	8.26111	6.08945	12.2876	20.3179	Not Sig	ENSG00000125843
1287	AP5Z1	81.4913	-0.0343229	0.277711	-0.123592	0.901638	0.94903	69.8997	82.0726	75.7269	90.3269	85.1353	85.7866	Not Sig	ENSG00000242802
1288	APAF1	313.946	0.140838	0.159966	0.880425	0.378629	0.592	345.56	350.414	329.068	295.338	303.678	259.617	Not Sig	ENSG00000120868
1289	APBA1	13.2336	1.06838	0.73983	1.44409	0.148713	0.3291	22.6436	12.1325	17.8991	12.1789	4.38842	10.1589	Not Sig	ENSG00000107282
1290	APBA2	101.64	-0.198088	0.264029	-0.750249	0.453105	0.658953	113.218	122.038	103.264	72.0585	96.5452	102.718	Not Sig	ENSG00000034053
1291	APBA3	52.3239	-0.584103	0.346674	-1.68488	0.092012	0.240933	60.0547	49.9572	39.9287	41.6112	61.4378	60.9536	Not Sig	ENSG00000011132
1292	APBB1	323.371	0.0661962	0.156716	0.422396	0.672736	0.816696	299.289	340.423	311.169	353.188	321.232	314.927	Not Sig	ENSG00000166313
1293	APBB1IP	0.498493	-2.20133	3.36006	-0.655145	0.512374	NA	0.984503	0	0	0	0.877683	1.12877	NA	ENSG00000077420
1294	APBB2	109.837	0.0844676	0.235642	0.358457	0.720002	0.848841	88.6052	89.923	122.54	124.834	120.243	112.877	Not Sig	ENSG00000163697
1295	APBB3	43.7589	-0.0540513	0.37786	-0.143046	0.886254	0.942542	31.5041	47.1025	41.3056	48.7156	46.5172	47.4084	Not Sig	ENSG00000113108
1296	APC	886.229	-0.194003	0.111139	-1.74558	0.0808835	0.22164	723.61	733.657	922.491	879.926	1089.21	968.485	Not Sig	ENSG00000134982
1297	APC2	13.9723	-0.75764	0.668801	-1.13283	0.257285	0.467502	16.7365	11.4188	8.26111	12.1789	14.9206	20.3179	Not Sig	ENSG00000115266
1298	APCDD1	12.5029	-0.757954	0.710718	-1.06646	0.286214	0.497743	15.752	9.99144	6.88426	11.164	13.1652	18.0603	Not Sig	ENSG00000154856
1299	APCDD1L	0	NA	NA	NA	NA	NA	0	0	0	0	0	0	NA	ENSG00000198768
1300	APCS	0	NA	NA	NA	NA	NA	0	0	0	0	0	0	NA	ENSG00000132703
1301	APEH	522.497	0.440504	0.130713	3.37	0.000751669	0.0063184	526.709	565.944	597.554	579.513	455.518	409.744	FDR < 0.05	ENSG00000164062
1302	APELA	0	NA	NA	NA	NA	NA	0	0	0	0	0	0	NA	ENSG00000248329
1303	APEX1	691.634	-0.382989	0.114919	-3.3327	0.000860086	0.00705204	666.508	656.581	622.337	604.885	796.936	802.556	FDR < 0.05	ENSG00000100823
1304	APEX2	221.637	-0.41408	0.181853	-2.27701	0.0227857	0.0893662	230.374	230.517	177.614	193.848	229.953	267.519	Not Sig	ENSG00000169188
1305	APH1A	509.437	-0.185382	0.131759	-1.40698	0.159434	0.344056	483.391	488.153	501.174	475.992	589.803	518.106	Not Sig	ENSG00000117362
1306	APH1B	14.7671	-0.243362	0.654638	-0.37175	0.710079	0.842235	11.814	19.2692	16.5222	10.1491	18.4313	12.4165	Not Sig	ENSG00000138613
1307	API5	673.107	-0.280746	0.118671	-2.36574	0.0179942	0.0751793	709.826	707.965	619.583	565.304	729.355	706.61	Not Sig	ENSG00000166181
1308	APIP	176.597	0.426722	0.206352	2.06793	0.0386465	0.131831	143.737	149.158	249.21	190.803	148.328	178.346	Not Sig	ENSG00000149089
1309	APLF	32.7896	0.783887	0.429198	1.8264	0.0677898	0.196009	23.6281	32.1154	45.4361	43.6411	23.6974	28.2193	Not Sig	ENSG00000169621
1310	APLN	3.18629	0.211977	1.39674	0.151766	0.879372	NA	1.96901	2.8547	6.88426	1.01491	5.2661	1.12877	NA	ENSG00000171388
1311	APLNR	0	NA	NA	NA	NA	NA	0	0	0	0	0	0	NA	ENSG00000134817
1312	APLP1	47.2148	-0.510742	0.389615	-1.31089	0.189895	0.384952	79.7447	55.6666	31.6676	29.4323	43.8842	42.8933	Not Sig	ENSG00000105290
1313	APLP2	1941.62	0.207933	0.0973299	2.13638	0.0326486	0.116842	1852.83	1879.11	2226.37	2020.68	1933.54	1737.18	Not Sig	ENSG00000084234
1314	APMAP	308.942	0.349459	0.160585	2.17616	0.0295429	0.108767	275.661	326.149	363.489	337.965	265.938	284.45	Not Sig	ENSG00000101474
1315	APOA1	2.72379	0.48307	1.57844	0.306043	0.759572	NA	3.93801	3.56837	0	5.07454	2.63305	1.12877	NA	ENSG00000118137
1316	APOA2	0	NA	NA	NA	NA	NA	0	0	0	0	0	0	NA	ENSG00000158874
1317	APOA4	0	NA	NA	NA	NA	NA	0	0	0	0	0	0	NA	ENSG00000110244
1318	APOA5	0.237892	0	4.99745	0	1	NA	0	1.42735	0	0	0	0	NA	ENSG00000110243
1319	APOB	0	NA	NA	NA	NA	NA	0	0	0	0	0	0	NA	ENSG00000084674
1320	APOBEC1	0	NA	NA	NA	NA	NA	0	0	0	0	0	0	NA	ENSG00000111701
1321	APOBEC2	0	NA	NA	NA	NA	NA	0	0	0	0	0	0	NA	ENSG00000124701
1322	APOBEC3A	2.85938	-0.107125	1.62961	-0.0657365	0.947588	NA	5.90702	2.8547	4.13056	0	0.877683	3.38631	NA	ENSG00000128383
1323	APOBEC3B	18.8491	-0.86477	0.650336	-1.32973	0.183608	0.376397	36.4266	25.6923	11.0148	7.10436	11.4099	21.4466	Not Sig	ENSG00000179750
1324	APOBEC3C	72.0244	-0.148459	0.30848	-0.481261	0.630331	0.789894	80.7292	64.2307	59.2046	76.1181	64.9486	86.9153	Not Sig	ENSG00000244509
1325	APOBEC3D	16.5671	0.266133	0.60036	0.443289	0.657557	0.807796	16.7365	19.2692	15.1454	19.2833	13.1652	15.8028	Not Sig	ENSG00000243811
1326	APOBEC3F	34.5578	0.0422512	0.433946	0.0973651	0.922436	0.961421	29.5351	46.3888	28.9139	37.5516	33.352	31.6056	Not Sig	ENSG00000128394
1327	APOBEC3G	6.11673	0.195631	1.03479	0.189052	0.850052	NA	5.90702	11.4188	4.13056	6.08945	3.51073	5.64385	NA	ENSG00000239713
1328	APOBEC3H	0.169151	1.62978	4.98648	0.32684	0.743789	NA	0	0	0	1.01491	0	0	NA	ENSG00000100298
1329	APOBEC4	0	NA	NA	NA	NA	NA	0	0	0	0	0	0	NA	ENSG00000173627
1330	APOBR	0.118946	0	4.99745	0	1	NA	0	0.713675	0	0	0	0	NA	ENSG00000184730
1331	APOC1	57.3963	-0.0778804	0.325699	-0.239118	0.811014	0.904011	62.0237	59.235	53.6972	54.8051	57.0494	57.5673	Not Sig	ENSG00000130208
1332	APOC2	0	NA	NA	NA	NA	NA	0	0	0	0	0	0	NA	ENSG00000234906
1333	APOC3	0	NA	NA	NA	NA	NA	0	0	0	0	0	0	NA	ENSG00000110245
1334	APOC4	0	NA	NA	NA	NA	NA	0	0	0	0	0	0	NA	ENSG00000267467
1335	APOC4-APOC2	0	NA	NA	NA	NA	NA	0	0	0	0	0	0	NA	ENSG00000224916
1336	APOD	0.512505	1.80159	3.44981	0.522228	0.601511	NA	0.984503	0.713675	1.37685	0	0	0	NA	ENSG00000189058
1337	APOE	16.5133	0.325892	0.64127	0.508198	0.611314	0.776815	21.6591	14.9872	22.0296	13.1938	19.309	7.90139	Not Sig	ENSG00000130203
1338	APOF	0	NA	NA	NA	NA	NA	0	0	0	0	0	0	NA	ENSG00000175336
1339	APOH	0	NA	NA	NA	NA	NA	0	0	0	0	0	0	NA	ENSG00000091583
1340	APOL1	0.752013	-1.30149	2.85277	-0.456218	0.648233	NA	0	0	1.37685	0	0.877683	2.25754	NA	ENSG00000100342
1341	APOL2	51.8355	-0.273239	0.342642	-0.797447	0.425192	0.635137	52.1786	44.2478	44.0593	52.7752	57.9271	59.8248	Not Sig	ENSG00000128335
1342	APOL3	0	NA	NA	NA	NA	NA	0	0	0	0	0	0	NA	ENSG00000128284
1343	APOL4	0	NA	NA	NA	NA	NA	0	0	0	0	0	0	NA	ENSG00000100336
1344	APOL5	0	NA	NA	NA	NA	NA	0	0	0	0	0	0	NA	ENSG00000128313
1345	APOL6	0	NA	NA	NA	NA	NA	0	0	0	0	0	0	NA	ENSG00000221963
1346	APOLD1	7.37663	-0.465089	0.967714	-0.480606	0.630797	0.790351	13.783	5.7094	4.13056	6.08945	4.38842	10.1589	Not Sig	ENSG00000178878
1347	APOM	2.04285	1.52049	1.81679	0.836907	0.402645	NA	0.984503	2.8547	4.13056	2.02982	0	2.25754	NA	ENSG00000204444
1348	APOO	101.067	-0.15324	0.246365	-0.622003	0.53394	0.723255	71.8687	70.6538	112.902	106.565	112.343	132.066	Not Sig	ENSG00000184831
1349	APOOL	73.0694	0.380193	0.297134	1.27953	0.200709	0.398206	78.7602	64.2307	89.4954	78.148	70.2147	57.5673	Not Sig	ENSG00000155008
1350	APP	1283.34	0.21174	0.104706	2.02223	0.0431527	0.142301	1128.24	1109.76	1459.46	1469.59	1171.71	1361.3	Not Sig	ENSG00000142192
1351	APPBP2	198.574	-0.227107	0.192216	-1.18152	0.237395	0.444625	193.947	198.402	192.759	176.594	237.852	191.891	Not Sig	ENSG00000062725
1352	APPL1	476.724	0.0310136	0.1305	0.237652	0.812151	0.904489	386.91	413.218	531.465	510.499	520.466	497.788	Not Sig	ENSG00000157500
1353	APPL2	105.538	-0.194533	0.251032	-0.774935	0.438378	0.646224	119.125	95.6324	92.2491	102.506	109.71	114.006	Not Sig	ENSG00000136044
1354	APRT	877.121	0.0148438	0.116121	0.127831	0.898283	0.947671	971.704	943.478	881.185	803.808	888.216	774.337	Not Sig	ENSG00000198931
1355	APTX	146.762	-0.451031	0.213421	-2.11334	0.0345718	0.122036	151.613	154.867	114.279	127.878	169.393	162.543	Not Sig	ENSG00000137074
1356	AQP1	0.457249	2.51074	3.70443	0.677767	0.497919	NA	0	0.713675	0	2.02982	0	0	NA	ENSG00000240583
1357	AQP10	0.188128	-1.32736	4.97669	-0.266715	0.789689	NA	0	0	0	0	0	1.12877	NA	ENSG00000143595
1358	AQP11	3.55932	-2.02817	1.55538	-1.30397	0.192243	NA	6.89152	1.42735	2.7537	0	3.51073	6.77262	NA	ENSG00000178301
1359	AQP12A	0.164084	0	4.99745	0	1	NA	0.984503	0	0	0	0	0	NA	ENSG00000184945
1360	AQP12B	0.164084	0	4.99745	0	1	NA	0.984503	0	0	0	0	0	NA	ENSG00000185176
1361	AQP2	0	NA	NA	NA	NA	NA	0	0	0	0	0	0	NA	ENSG00000167580
1362	AQP3	4.78095	-0.541307	1.23794	-0.437265	0.661919	NA	0.984503	9.99144	4.13056	3.04473	2.63305	7.90139	NA	ENSG00000165272
1363	AQP4	4.23998	0.96123	1.25317	0.767037	0.443059	NA	5.90702	4.28205	2.7537	7.10436	0.877683	4.51508	NA	ENSG00000171885
1364	AQP5	0.146281	-1.1437	4.98837	-0.229274	0.818656	NA	0	0	0	0	0.877683	0	NA	ENSG00000161798
1365	AQP6	2.05291	1.94599	1.78601	1.08957	0.275901	NA	0.984503	1.42735	6.88426	1.01491	0.877683	1.12877	NA	ENSG00000086159
1366	AQP7	0.307074	-1.31505	4.38031	-0.300218	0.764011	NA	0	0.713675	0	0	0	1.12877	NA	ENSG00000165269
1367	AQP8	0	NA	NA	NA	NA	NA	0	0	0	0	0	0	NA	ENSG00000103375
1368	AQP9	0	NA	NA	NA	NA	NA	0	0	0	0	0	0	NA	ENSG00000103569
1369	AQR	434.587	-0.108947	0.144611	-0.753376	0.451224	0.657363	424.321	445.333	435.085	402.919	492.38	407.486	Not Sig	ENSG00000021776
1370	AR	71.3857	0.0545369	0.292182	0.186654	0.851932	0.924669	72.8532	69.9401	70.2194	75.1032	70.2147	69.9838	Not Sig	ENSG00000169083
1371	ARAF	115.057	0.120675	0.243321	0.495952	0.619929	0.781912	120.109	129.175	101.887	126.864	98.3005	114.006	Not Sig	ENSG00000078061
1372	ARAP1	357.451	-0.171395	0.158279	-1.08287	0.278866	0.490483	333.746	403.94	353.851	308.532	356.339	388.297	Not Sig	ENSG00000186635
1373	ARAP2	120.887	0.0360627	0.232097	0.155378	0.876524	0.93695	97.4658	109.192	132.178	130.923	140.429	115.135	Not Sig	ENSG00000047365
1374	ARAP3	29.8149	1.07423	0.471057	2.28046	0.0225803	0.0887428	33.4731	41.3931	37.175	33.492	17.5537	15.8028	Not Sig	ENSG00000120318
1375	ARC	4.06243	1.34631	1.27021	1.05991	0.289187	NA	3.93801	2.14102	2.7537	10.1491	0.877683	4.51508	NA	ENSG00000198576
1376	ARCN1	761.666	0.00983636	0.120909	0.0813533	0.935161	0.968124	692.105	745.79	804.081	769.301	840.821	717.898	Not Sig	ENSG00000095139
1377	AREG	0.522036	-0.485795	3.51443	-0.138229	0.89006	NA	0	0	1.37685	0	1.75537	0	NA	ENSG00000109321
1378	AREL1	169.462	-0.270596	0.204192	-1.3252	0.185104	0.378389	173.272	152.726	172.106	142.087	194.846	181.732	Not Sig	ENSG00000119682
1379	ARF1	1055.69	0.0955077	0.103237	0.925126	0.3549	0.570397	1142.02	1129.75	1076.7	1022.01	960.186	1003.48	Not Sig	ENSG00000143761
1380	ARF3	189.728	-0.399556	0.198807	-2.00977	0.044456	0.145191	210.684	186.269	159.715	159.341	188.702	233.656	Not Sig	ENSG00000134287
1381	ARF4	250.716	-0.187258	0.179503	-1.0432	0.296855	0.508925	265.816	228.376	247.833	224.295	242.241	295.738	Not Sig	ENSG00000168374
1382	ARF5	396.548	-0.0441891	0.144381	-0.30606	0.759559	0.872433	412.507	399.658	355.228	415.098	402.857	393.941	Not Sig	ENSG00000004059
1383	ARF6	164.955	-0.236079	0.201213	-1.17328	0.240685	0.448138	172.288	158.436	145.946	156.296	177.292	179.475	Not Sig	ENSG00000165527
1384	ARFGAP1	199.195	-0.469077	0.201493	-2.32801	0.0199114	0.0811045	192.963	231.944	172.106	152.236	248.384	197.535	Not Sig	ENSG00000101199
1385	ARFGAP2	233.199	-0.099303	0.180138	-0.551259	0.581456	0.756418	214.622	247.645	206.528	244.593	235.219	250.587	Not Sig	ENSG00000149182
1386	ARFGAP3	262.81	0.745845	0.166985	4.46653	7.94978e-06	0.000131213	229.389	197.688	349.72	370.442	218.543	211.08	FDR < 0.05	ENSG00000242247
1387	ARFGEF1	412.086	0.504265	0.141601	3.56117	0.00036921	0.00351887	424.321	450.329	488.782	449.604	342.296	317.185	FDR < 0.05	ENSG00000066777
1388	ARFGEF2	438.879	-0.339019	0.138343	-2.45057	0.0142631	0.0630402	508.988	528.833	335.952	367.397	440.597	451.508	Not Sig	ENSG00000124198
1389	ARFGEF3	227.789	0.650968	0.182612	3.56475	0.0003642	0.0034816	255.971	266.201	247.833	266.921	149.206	180.603	FDR < 0.05	ENSG00000112379
1390	ARFIP1	118.227	0.182564	0.260959	0.699591	0.484183	0.685687	85.6517	124.179	150.077	116.714	133.408	99.3318	Not Sig	ENSG00000164144
1391	ARFIP2	222.908	-0.750064	0.181269	-4.13785	3.50573e-05	0.000474265	226.436	245.504	166.599	156.296	261.55	281.064	FDR < 0.05	ENSG00000132254
1392	ARFRP1	49.8652	-0.572479	0.353732	-1.6184	0.105577	0.26361	43.3181	54.2393	42.6824	38.5665	60.5601	59.8248	Not Sig	ENSG00000101246
1393	ARG1	0	NA	NA	NA	NA	NA	0	0	0	0	0	0	NA	ENSG00000118520
1394	ARG2	223.421	0.192278	0.179642	1.07034	0.284465	0.496066	170.319	191.265	238.195	283.159	235.219	222.368	Not Sig	ENSG00000081181
1395	ARGFX	0	NA	NA	NA	NA	NA	0	0	0	0	0	0	NA	ENSG00000186103
1396	ARGLU1	92.1486	0.406176	0.272837	1.48871	0.136563	0.310395	106.326	85.641	110.148	95.4014	68.4593	86.9153	Not Sig	ENSG00000134884
1397	ARHGAP1	88.7311	-0.0170226	0.271909	-0.0626039	0.950082	0.974179	97.4658	79.9316	97.7565	79.1629	87.7683	90.3016	Not Sig	ENSG00000175220
1398	ARHGAP10	112.491	0.173271	0.245877	0.704706	0.480993	0.683304	106.326	119.184	111.525	126.864	118.487	92.5592	Not Sig	ENSG00000071205
1399	ARHGAP11A	461.107	0.0681396	0.149804	0.454857	0.649212	0.801696	492.251	498.145	479.144	432.351	488.87	375.881	Not Sig	ENSG00000198826
1400	ARHGAP11B	89.5595	0.31331	0.279886	1.11942	0.262961	0.473816	85.6517	102.055	89.4954	104.536	91.2791	64.3399	Not Sig	ENSG00000284906
1401	ARHGAP12	162.669	-0.0813989	0.201674	-0.403616	0.686495	0.825167	166.381	154.154	161.092	157.311	163.249	173.831	Not Sig	ENSG00000165322
1402	ARHGAP15	0.164084	0	4.99745	0	1	NA	0.984503	0	0	0	0	0	NA	ENSG00000075884
1403	ARHGAP17	209.573	-0.559769	0.212794	-2.63057	0.00852423	0.0427256	254.002	247.645	130.801	172.534	186.069	266.39	FDR < 0.05	ENSG00000140750
1404	ARHGAP18	104.146	0.264218	0.250734	1.05378	0.291983	0.504111	75.8067	101.342	122.54	121.789	101.811	101.589	Not Sig	ENSG00000146376
1405	ARHGAP19	137.994	0.689407	0.21936	3.14282	0.00167331	0.0118953	139.799	121.325	167.976	181.669	108.833	108.362	FDR < 0.05	ENSG00000213390
1406	ARHGAP19-SLIT1	138.171	0.691131	0.22018	3.13894	0.00169561	0.0120277	142.753	121.325	167.976	180.654	107.955	108.362	FDR < 0.05	ENSG00000269891
1407	ARHGAP20	73.0349	0.336202	0.295209	1.13886	0.254761	0.464588	71.8687	72.0811	70.2194	93.3716	64.0709	66.5975	Not Sig	ENSG00000137727
1408	ARHGAP21	591.349	0.0325844	0.12445	0.261827	0.793455	0.892302	569.043	574.508	627.844	589.662	624.911	562.128	Not Sig	ENSG00000107863
1409	ARHGAP22	61.3356	-0.547287	0.337955	-1.61941	0.105359	0.263476	74.8222	70.6538	44.0593	46.6858	79.8692	51.9234	Not Sig	ENSG00000128805
1410	ARHGAP23	13.6586	1.02217	0.675298	1.51365	0.130114	0.301191	13.783	14.9872	20.6528	15.2236	10.5322	6.77262	Not Sig	ENSG00000275832
1411	ARHGAP24	27.2072	0.830905	0.461408	1.8008	0.0717339	0.204199	15.752	19.9829	44.0593	37.5516	21.0644	24.833	Not Sig	ENSG00000138639
1412	ARHGAP25	2.35705	3.43201	1.93708	1.77174	0.0764374	NA	1.96901	0.713675	5.50741	5.07454	0.877683	0	NA	ENSG00000163219
1413	ARHGAP26	86.0822	0.379393	0.266379	1.42426	0.154371	0.336974	80.7292	80.6452	99.1333	101.491	75.4808	79.0139	Not Sig	ENSG00000145819
1414	ARHGAP27	28.6105	-1.69755	0.52557	-3.22992	0.00123826	0.00940455	45.2871	32.829	9.63796	12.1789	33.352	38.3782	FDR < 0.05	ENSG00000159314
1415	ARHGAP28	38.4172	0.263468	0.394995	0.667015	0.504762	0.701906	39.3801	28.547	44.0593	44.656	37.7404	36.1207	Not Sig	ENSG00000088756
1416	ARHGAP29	277.95	-0.0701794	0.174316	-0.4026	0.687243	0.825812	223.482	238.367	301.531	288.234	351.951	264.132	Not Sig	ENSG00000137962
1417	ARHGAP30	0.146281	-1.1437	4.98837	-0.229274	0.818656	NA	0	0	0	0	0.877683	0	NA	ENSG00000186517
1418	ARHGAP31	51.3266	-0.718853	0.351803	-2.04334	0.0410186	0.137481	46.2716	49.2435	39.9287	40.5963	75.4808	56.4385	Not Sig	ENSG00000031081
1419	ARHGAP32	193.393	0.974036	0.186122	5.23332	1.66491e-07	4.16261e-06	155.551	159.863	276.747	283.159	143.94	141.096	FDR < 0.05	ENSG00000134909
1420	ARHGAP33	34.5602	0.445499	0.412784	1.07925	0.280474	0.49215	28.5506	33.5427	39.9287	43.6411	28.9635	32.7343	Not Sig	ENSG00000004777
1421	ARHGAP35	496.87	0.162692	0.12845	1.26658	0.205307	0.404236	477.484	501	530.088	527.752	473.071	471.826	Not Sig	ENSG00000160007
1422	ARHGAP36	0.164084	0	4.99745	0	1	NA	0.984503	0	0	0	0	0	NA	ENSG00000147256
1423	ARHGAP39	87.4505	-0.20181	0.284004	-0.710588	0.47734	0.680549	103.373	104.91	57.8278	88.297	83.3799	86.9153	Not Sig	ENSG00000147799
1424	ARHGAP4	6.26479	0.173146	1.03437	0.167392	0.867062	NA	3.93801	12.1325	4.13056	7.10436	3.51073	6.77262	NA	ENSG00000089820
1425	ARHGAP40	1.34886	1.2798	2.35886	0.542548	0.587441	NA	1.96901	2.8547	1.37685	1.01491	0.877683	0	NA	ENSG00000124143
1426	ARHGAP42	54.7899	0.714391	0.348336	2.05087	0.0402799	0.135759	56.1167	43.5342	77.1037	64.9541	35.1073	51.9234	Not Sig	ENSG00000165895
1427	ARHGAP44	69.2459	0.414684	0.306417	1.35333	0.175949	0.365867	54.1476	67.7991	71.5963	95.4014	58.8048	67.7262	Not Sig	ENSG00000006740
1428	ARHGAP45	22.6982	-0.238796	0.522027	-0.457441	0.647354	0.800512	24.6126	19.2692	16.5222	25.3727	21.0644	29.348	Not Sig	ENSG00000180448
1429	ARHGAP5	949.351	0.560405	0.116869	4.79515	1.62551e-06	3.19458e-05	822.06	909.221	1257.07	1108.28	844.331	755.148	FDR < 0.05	ENSG00000100852
1430	ARHGAP6	1.24903	-3.43318	2.49105	-1.37821	0.168139	NA	0	2.8547	0	0	3.51073	1.12877	NA	ENSG00000047648
1431	ARHGAP8	114.777	0.0792037	0.238018	0.332764	0.739312	0.860725	124.047	103.483	117.032	119.759	111.466	112.877	Not Sig	ENSG00000241484
1432	ARHGAP9	0.28303	0	4.524	0	1	NA	0.984503	0.713675	0	0	0	0	NA	ENSG00000123329
1433	ARHGDIA	484.621	-0.511653	0.287096	-1.78217	0.0747219	0.210147	540.492	410.363	378.634	427.276	466.928	684.035	Not Sig	ENSG00000141522
1434	ARHGDIB	0.229475	1.85254	4.97271	0.372541	0.70949	NA	0	0	1.37685	0	0	0	NA	ENSG00000111348
1435	ARHGDIG	28.7782	0.00237471	0.471116	0.00504061	0.995978	0.997789	28.5506	30.688	24.7833	31.4622	21.0644	36.1207	Not Sig	ENSG00000242173
1436	ARHGEF1	226.533	-0.0346453	0.174047	-0.199057	0.842218	0.920262	205.761	214.816	240.949	223.28	239.608	234.784	Not Sig	ENSG00000076928
1437	ARHGEF10	151.354	-0.312018	0.211594	-1.47461	0.140317	0.316319	167.365	161.29	119.786	138.028	157.983	163.672	Not Sig	ENSG00000104728
1438	ARHGEF10L	53.5164	0.5431	0.340447	1.59525	0.110656	0.272099	50.2096	55.6666	70.2194	57.8498	46.5172	40.6357	Not Sig	ENSG00000074964
1439	ARHGEF11	250.056	-0.40374	0.173739	-2.32383	0.0201348	0.0817779	263.847	301.884	196.89	205.012	260.672	272.034	Not Sig	ENSG00000132694
1440	ARHGEF12	922.732	0.188218	0.110059	1.71015	0.0872378	0.232904	939.216	890.666	1014.74	961.118	906.647	824.003	Not Sig	ENSG00000196914
1441	ARHGEF15	0	NA	NA	NA	NA	NA	0	0	0	0	0	0	NA	ENSG00000198844
1442	ARHGEF16	21.0182	-0.672605	0.586686	-1.14645	0.25161	0.460963	28.5506	33.5427	6.88426	17.2534	18.4313	21.4466	Not Sig	ENSG00000130762
1443	ARHGEF17	134.277	0.430578	0.230418	1.86869	0.0616664	0.183364	142.753	179.132	137.685	140.057	104.444	101.589	Not Sig	ENSG00000110237
1444	ARHGEF18	177.161	0.0517007	0.203811	0.25367	0.799751	0.896264	185.087	206.966	151.454	188.773	157.983	172.702	Not Sig	ENSG00000104880
1445	ARHGEF19	9.73081	-0.753842	0.78789	-0.956787	0.338675	0.554227	10.8295	9.99144	6.88426	7.10436	12.2876	11.2877	Not Sig	ENSG00000142632
1446	ARHGEF2	274.74	0.278316	0.164572	1.69115	0.0908075	0.238929	245.141	247.645	304.284	327.815	241.363	282.193	Not Sig	ENSG00000116584
1447	ARHGEF25	116.805	-0.422467	0.240398	-1.75736	0.0788557	0.218153	130.939	147.017	88.1185	92.3567	119.365	123.036	Not Sig	ENSG00000240771
1448	ARHGEF26	117.254	-0.353952	0.237826	-1.48828	0.136676	0.310558	117.156	133.457	99.1333	99.461	121.12	133.195	Not Sig	ENSG00000114790
1449	ARHGEF28	67.8665	0.835497	0.303864	2.74957	0.00596732	0.0323117	48.2406	52.8119	90.8722	105.55	62.3155	47.4084	FDR < 0.05	ENSG00000214944
1450	ARHGEF3	51.5642	0.0190482	0.362482	0.0525494	0.958091	0.978691	51.1941	27.1196	56.4509	59.8796	60.5601	54.181	Not Sig	ENSG00000163947
1451	ARHGEF33	2.23134	3.19632	1.9923	1.60434	0.108639	NA	2.95351	0.713675	2.7537	6.08945	0.877683	0	NA	ENSG00000214694
1452	ARHGEF35	0	NA	NA	NA	NA	NA	0	0	0	0	0	0	NA	ENSG00000213214
1453	ARHGEF37	10.4357	1.16493	0.832238	1.39975	0.161588	0.347168	11.814	14.2735	19.2759	6.08945	4.38842	6.77262	Not Sig	ENSG00000183111
1454	ARHGEF38	0	NA	NA	NA	NA	NA	0	0	0	0	0	0	NA	ENSG00000236699
1455	ARHGEF39	97.9902	-0.80399	0.276664	-2.90602	0.0036606	0.02217	121.094	136.312	48.1898	71.0436	101.811	109.491	FDR < 0.05	ENSG00000137135
1456	ARHGEF4	70.8448	-0.0343386	0.299034	-0.114832	0.908578	0.952854	71.8687	80.6452	64.712	70.0287	74.6031	63.2112	Not Sig	ENSG00000136002
1457	ARHGEF40	136.937	0.626837	0.219586	2.85463	0.00430867	0.0251343	125.032	142.735	170.73	165.43	107.077	110.62	FDR < 0.05	ENSG00000165801
1458	ARHGEF5	0	NA	NA	NA	NA	NA	0	0	0	0	0	0	NA	ENSG00000050327
1459	ARHGEF6	86.8519	0.451174	0.273334	1.65063	0.0988139	0.252737	76.7912	72.7948	93.6259	120.774	86.013	71.1125	Not Sig	ENSG00000129675
1460	ARHGEF7	66.4671	-0.656395	0.312495	-2.1005	0.0356851	0.124544	64.9772	72.7948	44.0593	56.8349	83.3799	76.7564	Not Sig	ENSG00000102606
1461	ARHGEF9	77.7076	-0.285185	0.283003	-1.00771	0.313593	0.527342	80.7292	76.3632	70.2194	69.0138	80.7469	89.1729	Not Sig	ENSG00000131089
1462	ARID1A	721.26	-0.207676	0.127863	-1.62421	0.104331	0.262112	775.788	780.046	592.046	691.153	683.715	804.813	Not Sig	ENSG00000117713
1463	ARID1B	603.913	0.09014	0.123546	0.729605	0.465632	0.670973	611.376	626.606	600.307	628.228	548.552	608.407	Not Sig	ENSG00000049618
1464	ARID2	341.085	-0.500602	0.150914	-3.31713	0.00090948	0.00734772	368.204	367.542	285.008	258.802	388.814	378.138	FDR < 0.05	ENSG00000189079
1465	ARID3A	106.258	-0.0862997	0.244906	-0.352379	0.724554	0.851358	104.357	107.765	107.394	99.461	115.854	102.718	Not Sig	ENSG00000116017
1466	ARID3B	140.523	-0.381546	0.237682	-1.60528	0.108433	0.268456	149.644	191.265	93.6259	123.819	152.717	132.066	Not Sig	ENSG00000179361
1467	ARID3C	1.58212	0.248064	2.03345	0.121992	0.902906	NA	2.95351	2.14102	1.37685	1.01491	0.877683	1.12877	NA	ENSG00000205143
1468	ARID4A	113.065	0.433564	0.240013	1.80642	0.0708534	0.202466	116.171	109.906	121.163	138.028	90.4014	102.718	Not Sig	ENSG00000032219
1469	ARID4B	185.338	0.0482553	0.20076	0.240363	0.810049	0.903253	227.42	257.637	165.222	154.266	164.127	143.354	Not Sig	ENSG00000054267
1470	ARID5A	46.9578	-0.258517	0.369018	-0.700555	0.483581	0.685411	44.3026	58.5213	44.0593	37.5516	46.5172	50.7947	Not Sig	ENSG00000196843
1471	ARID5B	64.8929	-0.537462	0.318229	-1.68892	0.0912353	0.239639	73.8377	74.2222	55.0741	43.6411	65.8262	76.7564	Not Sig	ENSG00000150347
1472	ARIH1	291.098	0.529982	0.157985	3.35464	0.000794683	0.00661853	292.397	304.025	342.836	336.95	237.852	232.527	FDR < 0.05	ENSG00000166233
1473	ARIH2	462.332	-0.094449	0.132753	-0.711462	0.476798	0.680235	469.608	494.576	443.346	432.351	471.316	462.796	Not Sig	ENSG00000177479
1474	ARIH2OS	6.57273	0.109554	0.955351	0.114675	0.908703	NA	5.90702	7.85042	4.13056	9.13418	7.89915	4.51508	NA	ENSG00000221883
1475	ARL1	126.751	0.113057	0.228288	0.49524	0.620431	0.782467	117.156	119.184	151.454	121.789	129.019	121.907	Not Sig	ENSG00000120805
1476	ARL10	62.5358	0.242819	0.321685	0.754833	0.450349	0.657036	72.8532	62.8034	71.5963	58.8647	60.5601	48.5371	Not Sig	ENSG00000175414
1477	ARL11	0.164084	0	4.99745	0	1	NA	0.984503	0	0	0	0	0	NA	ENSG00000152213
1478	ARL13A	0	NA	NA	NA	NA	NA	0	0	0	0	0	0	NA	ENSG00000174225
1479	ARL13B	72.104	0.508841	0.29483	1.72588	0.0843689	0.227836	67.9307	67.0854	82.6111	92.3567	68.4593	54.181	Not Sig	ENSG00000169379
1480	ARL14	0	NA	NA	NA	NA	NA	0	0	0	0	0	0	NA	ENSG00000179674
1481	ARL14EP	75.206	0.0929024	0.289391	0.321028	0.748189	0.865746	79.7447	62.0897	78.4806	81.1927	76.3584	73.3701	Not Sig	ENSG00000152219
1482	ARL14EPL	0	NA	NA	NA	NA	NA	0	0	0	0	0	0	NA	ENSG00000268223
1483	ARL15	63.4821	0.0332952	0.30662	0.108588	0.913529	0.955352	50.2096	52.8119	75.7269	64.9541	64.9486	72.2413	Not Sig	ENSG00000185305
1484	ARL16	88.4188	0.0521622	0.264338	0.197331	0.843568	0.921181	87.6207	78.5042	96.3796	89.3119	89.5237	89.1729	Not Sig	ENSG00000214087
1485	ARL17A	97.8341	0.038675	0.258709	0.149492	0.881165	0.939768	119.125	117.756	86.7417	90.3269	81.6245	91.4304	Not Sig	ENSG00000185829
1486	ARL17B	98.4759	0.00756058	0.258371	0.0292625	0.976655	0.988272	125.032	117.756	88.1185	86.2672	83.3799	90.3016	Not Sig	ENSG00000228696
1487	ARL2	328.2	0.291629	0.152948	1.90672	0.0565569	0.172211	314.056	277.619	371.75	385.665	298.412	321.7	Not Sig	ENSG00000213465
1488	ARL2-SNX15	205.455	0.34282	0.188111	1.82244	0.0683884	0.197245	192.963	162.004	238.195	251.697	179.047	208.823	Not Sig	ENSG00000273003
1489	ARL2BP	125.282	-0.725761	0.233622	-3.10656	0.00189275	0.0131972	145.706	134.884	89.4954	88.297	154.472	138.839	FDR < 0.05	ENSG00000102931
1490	ARL3	93.4288	0.0175332	0.273026	0.064218	0.948797	0.973763	108.295	88.4957	82.6111	99.461	78.9915	102.718	Not Sig	ENSG00000138175
1491	ARL4A	31.6801	-0.782372	0.459548	-1.70248	0.0886649	0.235622	36.4266	27.8333	27.537	19.2833	47.3949	31.6056	Not Sig	ENSG00000122644
1492	ARL4C	28.6819	0.42727	0.454727	0.939618	0.347414	0.56251	27.5661	27.1196	37.175	30.4473	27.2082	22.5754	Not Sig	ENSG00000188042
1493	ARL4D	21.0578	-1.3923	0.581259	-2.39531	0.0166061	0.0706848	20.6746	26.406	8.26111	13.1938	22.8198	34.9919	Not Sig	ENSG00000175906
1494	ARL5A	148.582	-0.388987	0.209066	-1.86059	0.0628015	0.185781	136.846	141.308	134.931	130.923	178.17	169.316	Not Sig	ENSG00000162980
1495	ARL5B	115.86	0.638898	0.246827	2.58845	0.00964092	0.0467514	104.357	134.884	129.424	148.177	94.7898	83.529	FDR < 0.05	ENSG00000165997
1496	ARL5C	0.169151	1.62978	4.98648	0.32684	0.743789	NA	0	0	0	1.01491	0	0	NA	ENSG00000141748
1497	ARL6	26.568	-0.0886498	0.484079	-0.183131	0.854695	0.925969	34.4576	32.829	23.4065	21.3131	23.6974	23.7042	Not Sig	ENSG00000113966
1498	ARL6IP1	301.238	0.0788443	0.185288	0.425522	0.670456	0.815458	300.273	348.273	283.631	312.592	333.52	229.14	Not Sig	ENSG00000170540
1499	ARL6IP4	405.129	0.264235	0.146309	1.80601	0.0709172	0.202602	387.894	425.35	443.346	440.47	398.468	335.245	Not Sig	ENSG00000182196
1500	ARL6IP5	184.623	-0.143946	0.193278	-0.744763	0.456415	0.662337	203.792	202.684	173.483	160.356	191.335	176.088	Not Sig	ENSG00000144746
1501	ARL6IP6	117.179	0.165585	0.239958	0.690056	0.490159	0.690822	126.016	109.192	119.786	127.878	121.998	98.203	Not Sig	ENSG00000177917
1502	ARL8A	58.7873	0.300071	0.324065	0.92596	0.354467	0.570061	61.0392	49.9572	71.5963	61.9094	51.7833	56.4385	Not Sig	ENSG00000143862
1503	ARL8B	55.0268	-0.184207	0.344775	-0.534281	0.593147	0.764643	60.0547	59.9487	48.1898	49.7305	45.6395	66.5975	Not Sig	ENSG00000134108
1504	ARL9	0.118946	0	4.99745	0	1	NA	0	0.713675	0	0	0	0	NA	ENSG00000196503
1505	ARMC1	132.689	0.148003	0.22521	0.657178	0.511066	0.706156	135.861	142.021	123.917	148.177	129.897	116.263	Not Sig	ENSG00000104442
1506	ARMC10	188.681	0.46598	0.193853	2.40378	0.0162266	0.0694188	173.272	150.585	234.065	235.459	185.191	153.513	Not Sig	ENSG00000170632
1507	ARMC12	1.19357	1.28176	2.23244	0.574154	0.565864	NA	0.984503	0	1.37685	3.04473	1.75537	0	NA	ENSG00000157343
1508	ARMC2	16.5966	-0.107435	0.599815	-0.179114	0.857848	0.927348	17.721	17.8419	12.3917	18.2684	17.5537	15.8028	Not Sig	ENSG00000118690
1509	ARMC3	6.28202	-0.0845596	0.970066	-0.0871689	0.930537	NA	3.93801	7.85042	5.50741	7.10436	8.77683	4.51508	NA	ENSG00000165309
1510	ARMC4	72.0153	0.476381	0.293141	1.6251	0.104142	0.26203	69.8997	56.3803	90.8722	87.2821	66.7039	60.9536	Not Sig	ENSG00000169126
1511	ARMC5	81.2873	-1.55313	0.308606	-5.03274	4.83522e-07	1.08288e-05	107.311	84.9273	33.0444	41.6112	115.854	104.976	FDR < 0.05	ENSG00000140691
1512	ARMC6	292.458	-0.81665	0.165363	-4.93852	7.87189e-07	1.67704e-05	297.32	343.991	196.89	206.026	357.217	353.305	FDR < 0.05	ENSG00000105676
1513	ARMC7	21.996	-1.44093	0.594779	-2.42263	0.0154087	0.0666398	26.5816	17.8419	19.2759	5.07454	31.5966	31.6056	Not Sig	ENSG00000125449
1514	ARMC8	125.675	-0.338433	0.230193	-1.47022	0.141503	0.318482	128.97	131.316	118.409	100.476	143.94	130.937	Not Sig	ENSG00000114098
1515	ARMC9	97.7593	0.232715	0.258262	0.901082	0.367545	0.583031	110.264	94.9187	110.148	96.4163	91.2791	83.529	Not Sig	ENSG00000135931
1516	ARMCX1	0.265226	-1.14474	4.63002	-0.247244	0.80472	NA	0	0.713675	0	0	0.877683	0	NA	ENSG00000126947
1517	ARMCX2	5.75087	0	4.99745	0	1	NA	21.6591	12.8461	0	0	0	0	NA	ENSG00000184867
1518	ARMCX3	129.432	0.280559	0.225294	1.2453	0.213021	0.414595	129.954	135.598	145.946	134.983	122.876	107.233	Not Sig	ENSG00000102401
1519	ARMCX4	8.24341	-0.774695	1.06633	-0.726503	0.467531	0.672082	12.7985	19.9829	5.50741	1.01491	7.89915	2.25754	Not Sig	ENSG00000196440
1520	ARMCX5	93.6248	-0.598713	0.269519	-2.22141	0.0263231	0.099544	92.5433	106.338	81.2343	63.9392	114.977	102.718	Not Sig	ENSG00000125962
1521	ARMCX5-GPRASP2	56.2923	-0.54864	0.353558	-1.55177	0.120718	0.287636	63.9927	63.517	39.9287	45.6709	77.2361	47.4084	Not Sig	ENSG00000286237
1522	ARMCX6	30.0908	-0.350571	0.446647	-0.784895	0.432515	0.641458	26.5816	28.547	27.537	27.4025	29.8412	40.6357	Not Sig	ENSG00000198960
1523	ARMH1	0.833505	-0.0399168	2.73116	-0.0146153	0.988339	NA	0	0.713675	0	2.02982	0	2.25754	NA	ENSG00000198520
1524	ARMH2	0	NA	NA	NA	NA	NA	0	0	0	0	0	0	NA	ENSG00000260286
1525	ARMH3	100.299	0.270832	0.254395	1.06461	0.287051	0.498481	106.326	113.474	112.902	96.4163	86.8906	85.7866	Not Sig	ENSG00000120029
1526	ARMH4	48.2073	0.382198	0.3652	1.04655	0.295309	0.507547	42.3336	59.235	48.1898	57.8498	42.1288	39.507	Not Sig	ENSG00000139971
1527	ARMS2	0	NA	NA	NA	NA	NA	0	0	0	0	0	0	NA	ENSG00000254636
1528	ARMT1	285.282	-0.104484	0.174513	-0.598717	0.549362	0.735577	257.94	276.192	318.053	251.697	333.52	274.291	Not Sig	ENSG00000146476
1529	ARNT	220.175	0.453829	0.187919	2.41503	0.0157339	0.0677684	213.637	209.82	223.05	294.323	186.069	194.149	Not Sig	ENSG00000143437
1530	ARNT2	26.9589	0.379526	0.488532	0.77687	0.437236	0.645672	26.5816	39.2521	28.9139	25.3727	20.1867	21.4466	Not Sig	ENSG00000172379
1531	ARNTL	30.5829	0.0942801	0.437966	0.215268	0.829558	0.913119	24.6126	28.547	35.7981	31.4622	28.0859	34.9919	Not Sig	ENSG00000133794
1532	ARNTL2	100.055	0.238756	0.26083	0.915371	0.359997	0.575359	108.295	121.325	106.018	95.4014	94.7898	74.4989	Not Sig	ENSG00000029153
1533	ARPC1A	610.24	-0.229389	0.123892	-1.85153	0.0640927	0.188501	627.128	602.341	585.162	534.857	630.177	681.777	Not Sig	ENSG00000241685
1534	ARPC1B	135.92	-0.157857	0.241736	-0.653013	0.513748	0.708625	164.412	156.295	108.771	123.819	105.322	156.899	Not Sig	ENSG00000130429
1535	ARPC2	600.654	-0.0864447	0.121632	-0.71071	0.477264	0.680517	540.492	582.358	614.076	589.662	632.81	644.528	Not Sig	ENSG00000163466
1536	ARPC3	553.529	0.267213	0.127462	2.09641	0.0360457	0.125491	536.554	483.158	634.729	623.154	542.408	501.174	Not Sig	ENSG00000111229
1537	ARPC4	155.071	-0.59509	0.225111	-2.64354	0.00820435	0.0415329	180.164	174.137	90.8722	137.013	175.537	172.702	FDR < 0.05	ENSG00000241553
1538	ARPC4-TTLL3	197.672	-0.346494	0.196696	-1.76157	0.0781426	0.216967	222.498	222.666	139.062	185.728	210.644	205.436	Not Sig	ENSG00000250151
1539	ARPC5	172.028	-0.2923	0.218311	-1.33892	0.180598	0.372508	183.118	147.017	185.875	130.923	184.313	200.921	Not Sig	ENSG00000162704
1540	ARPC5L	111.945	-0.233833	0.240251	-0.973285	0.330412	0.54597	114.202	117.756	104.641	97.4312	112.343	125.294	Not Sig	ENSG00000136950
1541	ARPIN	68.9136	0.331815	0.307179	1.0802	0.280053	0.491546	82.6982	89.923	71.5963	62.9243	54.4164	51.9234	Not Sig	ENSG00000242498
1542	ARPIN-AP3S2	175.288	0.0961993	0.196254	0.490177	0.624009	0.785495	186.071	190.551	173.483	175.579	170.271	155.77	Not Sig	ENSG00000250021
1543	ARPP19	98.1568	0.0116304	0.251074	0.0463226	0.963053	0.981323	88.6052	74.9358	106.018	107.58	107.955	103.847	Not Sig	ENSG00000128989
1544	ARPP21	0.118946	0	4.99745	0	1	NA	0	0.713675	0	0	0	0	NA	ENSG00000172995
1545	ARR3	0	NA	NA	NA	NA	NA	0	0	0	0	0	0	NA	ENSG00000120500
1546	ARRB1	69.4073	-0.408452	0.307814	-1.32695	0.184527	0.37776	53.1631	76.3632	59.2046	63.9392	82.5022	81.2715	Not Sig	ENSG00000137486
1547	ARRB2	162.31	-0.247693	0.210351	-1.17752	0.238987	0.446484	170.319	144.876	141.816	158.326	163.249	195.277	Not Sig	ENSG00000141480
1548	ARRDC1	82.2914	-0.216147	0.286383	-0.754749	0.4504	0.657036	111.249	97.0597	64.712	66.984	70.2147	83.529	Not Sig	ENSG00000197070
1549	ARRDC2	28.6621	-0.611298	0.463518	-1.31882	0.187229	0.381317	27.5661	27.8333	24.7833	21.3131	29.8412	40.6357	Not Sig	ENSG00000105643
1550	ARRDC3	55.1094	1.56913	0.34479	4.55097	5.3398e-06	9.31049e-05	28.5506	29.2607	103.264	101.491	42.1288	25.9617	FDR < 0.05	ENSG00000113369
1551	ARRDC4	62.3465	-0.634826	0.330395	-1.92142	0.0546792	0.16769	88.6052	78.5042	37.175	43.6411	64.0709	62.0824	Not Sig	ENSG00000140450
1552	ARRDC5	0	NA	NA	NA	NA	NA	0	0	0	0	0	0	NA	ENSG00000205784
1553	ARSA	81.8514	0.48702	0.283725	1.71652	0.0860669	0.231043	95.4968	83.4999	82.6111	99.461	70.2147	59.8248	Not Sig	ENSG00000100299
1554	ARSB	62.1637	-0.891814	0.350715	-2.54285	0.0109953	0.05164	55.1322	63.517	37.175	51.7603	104.444	60.9536	Not Sig	ENSG00000113273
1555	ARSD	0.338303	2.49775	4.48564	0.556833	0.577641	NA	0	0	0	2.02982	0	0	NA	ENSG00000006756
1556	ARSE	2.55138	-0.615683	1.48744	-0.413922	0.678931	NA	0.984503	2.14102	2.7537	2.02982	1.75537	5.64385	NA	ENSG00000157399
1557	ARSF	0	NA	NA	NA	NA	NA	0	0	0	0	0	0	NA	ENSG00000062096
1558	ARSG	28.2443	2.14574	0.503343	4.26298	2.01715e-05	0.000290819	15.752	17.8419	44.0593	66.984	15.7983	9.03016	FDR < 0.05	ENSG00000141337
1559	ARSH	0	NA	NA	NA	NA	NA	0	0	0	0	0	0	NA	ENSG00000205667
1560	ARSI	0.401975	0	3.97002	0	1	NA	0.984503	1.42735	0	0	0	0	NA	ENSG00000183876
1561	ARSJ	44.2898	0.153178	0.371723	0.412076	0.680284	0.821482	29.5351	42.1068	52.3204	49.7305	41.2511	50.7947	Not Sig	ENSG00000180801
1562	ARSK	107.756	0.738047	0.243696	3.02856	0.00245721	0.0162481	62.0237	67.7991	180.368	143.102	93.9121	99.3318	FDR < 0.05	ENSG00000164291
1563	ART1	0	NA	NA	NA	NA	NA	0	0	0	0	0	0	NA	ENSG00000129744
1564	ART3	0	NA	NA	NA	NA	NA	0	0	0	0	0	0	NA	ENSG00000156219
1565	ART4	0	NA	NA	NA	NA	NA	0	0	0	0	0	0	NA	ENSG00000111339
1566	ART5	21.6288	0.151985	0.568041	0.267559	0.789038	0.890534	24.6126	37.1111	15.1454	20.2982	12.2876	20.3179	Not Sig	ENSG00000167311
1567	ARTN	0.146281	-1.1437	4.98837	-0.229274	0.818656	NA	0	0	0	0	0.877683	0	NA	ENSG00000117407
1568	ARV1	163.931	-0.588425	0.20595	-2.85712	0.00427505	0.0249841	171.303	191.978	123.917	123.819	185.191	187.376	FDR < 0.05	ENSG00000173409
1569	ARVCF	67.613	0.304081	0.316972	0.959331	0.337392	0.553048	64.9772	82.7863	68.8426	73.0734	48.2726	67.7262	Not Sig	ENSG00000099889
1570	ARX	1.39779	-0.789537	2.35098	-0.335833	0.736997	NA	3.93801	1.42735	0	1.01491	0.877683	1.12877	NA	ENSG00000004848
1571	AS3MT	38.711	0.436273	0.402695	1.08338	0.278639	0.490423	43.3181	49.9572	37.175	42.6262	29.8412	29.348	Not Sig	ENSG00000214435
1572	ASAH1	149.755	0.462934	0.219771	2.10644	0.0351664	0.123472	116.171	137.026	199.644	175.579	152.717	117.392	Not Sig	ENSG00000104763
1573	ASAH2	21.8351	0.485297	0.509327	0.95282	0.340681	0.556197	16.7365	15.7008	30.2907	27.4025	22.8198	18.0603	Not Sig	ENSG00000188611
1574	ASAH2B	22.5397	0.466308	0.50909	0.915964	0.359686	0.575198	17.721	15.7008	33.0444	26.3876	25.4528	16.9316	Not Sig	ENSG00000204147
1575	ASAP1	222.508	0.041287	0.182324	0.226448	0.820853	0.908868	212.653	224.094	218.919	235.459	200.112	243.814	Not Sig	ENSG00000153317
1576	ASAP2	107.919	-0.115715	0.251719	-0.459698	0.645733	0.799972	102.388	128.461	90.8722	108.595	108.833	108.362	Not Sig	ENSG00000151693
1577	ASAP3	78.5876	0.413761	0.283104	1.46152	0.143873	0.322035	81.7137	72.0811	93.6259	88.297	73.7254	62.0824	Not Sig	ENSG00000088280
1578	ASB1	54.2786	0.551451	0.340071	1.62158	0.104894	0.262981	53.1631	46.3888	77.1037	57.8498	48.2726	42.8933	Not Sig	ENSG00000065802
1579	ASB10	0	NA	NA	NA	NA	NA	0	0	0	0	0	0	NA	ENSG00000146926
1580	ASB11	0.717407	0.240083	2.99157	0.0802532	0.936036	NA	0.984503	1.42735	0	1.01491	0.877683	0	NA	ENSG00000165192
1581	ASB12	0.586755	1.17238	3.15373	0.371743	0.710085	NA	0	0	1.37685	1.01491	0	1.12877	NA	ENSG00000198881
1582	ASB13	92.6141	-0.417842	0.266553	-1.56758	0.11698	0.281938	103.373	96.3461	68.8426	83.2225	107.955	95.9455	Not Sig	ENSG00000196372
1583	ASB14	0	NA	NA	NA	NA	NA	0	0	0	0	0	0	NA	ENSG00000239388
1584	ASB15	0	NA	NA	NA	NA	NA	0	0	0	0	0	0	NA	ENSG00000146809
1585	ASB16	0.53655	0.267676	3.3882	0.0790024	0.937031	NA	0	0.713675	1.37685	0	0	1.12877	NA	ENSG00000161664
1586	ASB17	0	NA	NA	NA	NA	NA	0	0	0	0	0	0	NA	ENSG00000154007
1587	ASB18	0	NA	NA	NA	NA	NA	0	0	0	0	0	0	NA	ENSG00000182177
1588	ASB2	0.164084	0	4.99745	0	1	NA	0.984503	0	0	0	0	0	NA	ENSG00000100628
1589	ASB3	154.384	0.622712	0.212361	2.93233	0.00336433	0.0207726	146.691	120.611	192.759	207.041	139.552	119.65	FDR < 0.05	ENSG00000115239
1590	ASB4	0	NA	NA	NA	NA	NA	0	0	0	0	0	0	NA	ENSG00000005981
1591	ASB5	0.580658	-0.664967	3.20154	-0.207702	0.835461	NA	0	0.713675	0	1.01491	1.75537	0	NA	ENSG00000164122
1592	ASB6	136.763	-0.160929	0.234486	-0.686306	0.49252	0.693071	152.598	118.47	110.148	148.177	142.185	148.998	Not Sig	ENSG00000148331
1593	ASB7	44.6278	0.169652	0.378606	0.448097	0.654083	0.80528	53.1631	39.9658	45.4361	46.6858	35.1073	47.4084	Not Sig	ENSG00000183475
1594	ASB8	76.1899	-0.0923014	0.290238	-0.318019	0.75047	0.866706	74.8222	65.6581	83.988	70.0287	90.4014	72.2413	Not Sig	ENSG00000177981
1595	ASB9	0.694536	-2.06229	3.03569	-0.679348	0.496917	NA	0.984503	1.42735	0	0	1.75537	0	NA	ENSG00000102048
1596	ASCC1	148.698	0.518843	0.211828	2.44936	0.014311	0.0631915	128.97	142.021	196.89	169.49	127.264	127.551	Not Sig	ENSG00000138303
1597	ASCC2	365.192	-0.308056	0.144237	-2.13577	0.0326982	0.11692	333.746	349.701	335.952	337.965	427.432	406.357	Not Sig	ENSG00000100325
1598	ASCC3	1092.21	-0.0140216	0.110407	-0.126999	0.898941	0.947686	1019.94	1099.06	1164.82	1044.34	1170.83	1054.27	Not Sig	ENSG00000112249
1599	ASCL1	0.544966	-1.29171	3.61272	-0.357545	0.720684	NA	0	2.14102	0	0	0	1.12877	NA	ENSG00000139352
1600	ASCL2	0	NA	NA	NA	NA	NA	0	0	0	0	0	0	NA	ENSG00000183734
1601	ASCL3	0	NA	NA	NA	NA	NA	0	0	0	0	0	0	NA	ENSG00000176009
1602	ASCL4	0	NA	NA	NA	NA	NA	0	0	0	0	0	0	NA	ENSG00000187855
1603	ASCL5	0	NA	NA	NA	NA	NA	0	0	0	0	0	0	NA	ENSG00000232237
1604	ASDURF	75.7569	-0.167751	0.305147	-0.54974	0.582498	0.757385	93.5278	62.0897	77.1037	63.9392	75.4808	82.4003	Not Sig	ENSG00000286053
1605	ASF1A	104.79	-0.359755	0.247518	-1.45345	0.146098	0.325256	111.249	112.761	92.2491	85.2523	113.221	114.006	Not Sig	ENSG00000111875
1606	ASF1B	47.1989	-1.62088	0.418102	-3.87676	0.000105856	0.00122429	59.0702	60.6623	20.6528	19.2833	45.6395	77.8852	FDR < 0.05	ENSG00000105011
1607	ASGR1	4.493	1.33366	1.17458	1.13543	0.256194	NA	4.92251	4.28205	5.50741	7.10436	1.75537	3.38631	NA	ENSG00000141505
1608	ASGR2	0	NA	NA	NA	NA	NA	0	0	0	0	0	0	NA	ENSG00000161944
1609	ASH1L	608.079	-0.19192	0.124444	-1.54222	0.12302	0.290824	616.299	643.734	563.132	551.095	600.335	673.876	Not Sig	ENSG00000116539
1610	ASH2L	211.21	0.360004	0.180198	1.99783	0.0457354	0.148196	192.963	178.419	264.356	239.518	192.213	199.792	Not Sig	ENSG00000129691
1611	ASIC1	139.087	0.0716465	0.218819	0.327423	0.743348	0.862883	131.923	139.88	132.178	155.281	130.775	144.483	Not Sig	ENSG00000110881
1612	ASIC2	0	NA	NA	NA	NA	NA	0	0	0	0	0	0	NA	ENSG00000108684
1613	ASIC3	5.71058	0.0264523	1.02019	0.0259288	0.979314	NA	5.90702	5.7094	4.13056	7.10436	3.51073	7.90139	NA	ENSG00000213199
1614	ASIC4	1.39232	-0.81813	1.98831	-0.411469	0.680729	NA	0.984503	0.713675	1.37685	1.01491	0.877683	3.38631	NA	ENSG00000072182
1615	ASIC5	0	NA	NA	NA	NA	NA	0	0	0	0	0	0	NA	ENSG00000256394
1616	ASIP	0	NA	NA	NA	NA	NA	0	0	0	0	0	0	NA	ENSG00000101440
1617	ASL	65.0748	0.0597649	0.306849	0.19477	0.845573	0.922036	54.1476	50.6709	61.9583	83.2225	69.337	71.1125	Not Sig	ENSG00000126522
1618	ASMT	0.146281	-1.1437	4.98837	-0.229274	0.818656	NA	0	0	0	0	0.877683	0	NA	ENSG00000196433
1619	ASMT	0.146281	-1.1437	4.98837	-0.229274	0.818656	NA	0	0	0	0	0.877683	0	NA	ENSG00000196433
1620	ASMTL	205.619	1.0748	0.181093	5.9351	2.93673e-09	1.03406e-07	146.691	147.731	311.169	325.786	154.472	147.869	FDR < 0.05	ENSG00000169093
1621	ASMTL	205.619	1.0748	0.181093	5.9351	2.93673e-09	1.03406e-07	146.691	147.731	311.169	325.786	154.472	147.869	FDR < 0.05	ENSG00000169093
1622	ASNS	1342.94	1.99926	0.106439	18.7832	1.03674e-78	1.1947e-75	581.841	614.474	2870.74	2620.49	726.722	643.399	FDR < 0.05	ENSG00000070669
1623	ASNSD1	589.968	-0.210266	0.129909	-1.61857	0.10554	0.26361	526.709	565.944	607.192	529.782	691.614	618.566	Not Sig	ENSG00000138381
1624	ASPA	0	NA	NA	NA	NA	NA	0	0	0	0	0	0	NA	ENSG00000108381
1625	ASPDH	0	NA	NA	NA	NA	NA	0	0	0	0	0	0	NA	ENSG00000204653
1626	ASPG	2.54798	-0.132549	1.59173	-0.083274	0.933634	NA	3.93801	3.56837	2.7537	1.01491	1.75537	2.25754	NA	ENSG00000166183
1627	ASPH	247.134	0.428297	0.169231	2.53084	0.0113791	0.0530884	255.971	265.487	276.747	275.04	209.766	199.792	Not Sig	ENSG00000198363
1628	ASPHD1	9.09019	-1.09392	0.874309	-1.25118	0.210868	0.411985	7.87602	14.9872	2.7537	7.10436	10.5322	11.2877	Not Sig	ENSG00000174939
1629	ASPHD2	35.0885	-1.06753	0.43757	-2.43967	0.0147008	0.0645798	45.2871	34.2564	22.0296	20.2982	41.2511	47.4084	Not Sig	ENSG00000128203
1630	ASPM	1726.79	-0.467133	0.0972644	-4.80271	1.5653e-06	3.10512e-05	2094.04	2137.46	1325.91	1249.35	1864.2	1689.77	FDR < 0.05	ENSG00000066279
1631	ASPN	0.35728	0.0762334	4.12762	0.0184691	0.985265	NA	0	0	0	1.01491	0	1.12877	NA	ENSG00000106819
1632	ASPRV1	3.24119	-0.893729	1.46887	-0.608446	0.542891	NA	6.89152	2.14102	2.7537	1.01491	4.38842	2.25754	NA	ENSG00000244617
1633	ASPSCR1	130.365	0.0324611	0.23118	0.140415	0.888332	0.943801	112.233	119.897	122.54	154.266	121.998	151.255	Not Sig	ENSG00000169696
1634	ASRGL1	89.974	-0.262793	0.27524	-0.954776	0.339691	0.555316	105.342	88.4957	67.4657	89.3119	100.056	89.1729	Not Sig	ENSG00000162174
1635	ASS1	342.236	2.22906	0.156827	14.2134	7.56083e-46	3.30487e-43	159.489	142.021	714.586	728.704	148.328	160.285	FDR < 0.05	ENSG00000130707
1636	ASTE1	61.4418	-0.124146	0.313007	-0.396624	0.691645	0.828588	60.0547	59.235	60.5815	58.8647	66.7039	63.2112	Not Sig	ENSG00000034533
1637	ASTL	0.146281	-1.1437	4.98837	-0.229274	0.818656	NA	0	0	0	0	0.877683	0	NA	ENSG00000188886
1638	ASTN1	10.4731	-0.700476	0.813753	-0.860798	0.389349	0.601241	10.8295	15.7008	6.88426	7.10436	16.676	5.64385	Not Sig	ENSG00000152092
1639	ASTN2	37.5219	0.266843	0.399516	0.667914	0.504188	0.70147	34.4576	35.6837	45.4361	39.5814	39.4957	30.4768	Not Sig	ENSG00000148219
1640	ASXL1	465.134	0.318611	0.143086	2.22671	0.025967	0.0985501	491.267	563.089	452.984	510.499	407.245	365.722	Not Sig	ENSG00000171456
1641	ASXL2	250.335	-0.405302	0.175245	-2.31278	0.020735	0.0835278	296.335	269.055	187.252	215.161	279.103	255.102	Not Sig	ENSG00000143970
1642	ASXL3	153.726	-0.315766	0.216079	-1.46134	0.143921	0.322037	169.334	166.286	112.902	147.162	156.228	170.444	Not Sig	ENSG00000141431
1643	ASZ1	0.516296	-1.29462	3.69149	-0.350704	0.72581	NA	1.96901	0	0	0	0	1.12877	NA	ENSG00000154438
1644	ATAD1	273.209	0.660058	0.1619	4.07695	4.56311e-05	0.000594471	202.808	223.38	363.489	379.576	243.118	226.883	FDR < 0.05	ENSG00000138138
1645	ATAD2	807.996	0.646228	0.113807	5.67827	1.36062e-08	4.25858e-07	718.687	782.187	998.218	1044.34	675.816	628.725	FDR < 0.05	ENSG00000156802
1646	ATAD2B	159.208	0.313655	0.20742	1.51217	0.130491	0.301843	148.66	176.991	172.106	176.594	138.674	142.225	Not Sig	ENSG00000119778
1647	ATAD3A	440.614	-0.964616	0.16038	-6.01457	1.80365e-09	6.62697e-08	450.902	486.012	268.486	307.517	486.237	644.528	FDR < 0.05	ENSG00000197785
1648	ATAD3B	460.965	-1.29346	0.141058	-9.1697	4.74355e-20	6.39673e-18	488.313	505.995	239.572	271.995	610.868	649.043	FDR < 0.05	ENSG00000160072
1649	ATAD3C	129.63	-0.998426	0.233547	-4.27506	1.91086e-05	0.000277775	139.799	142.735	72.9731	91.3418	165.004	165.929	FDR < 0.05	ENSG00000215915
1650	ATAD5	515.99	0.298699	0.135005	2.2125	0.0269319	0.101303	510.957	493.863	596.177	559.215	509.056	426.675	Not Sig	ENSG00000176208
1651	ATAT1	12.9891	-0.507143	0.706199	-0.71813	0.472677	0.676966	11.814	17.1282	11.0148	9.13418	9.65452	19.1891	Not Sig	ENSG00000137343
1652	ATCAY	0	NA	NA	NA	NA	NA	0	0	0	0	0	0	NA	ENSG00000167654
1653	ATE1	99.2929	0.281521	0.256045	1.0995	0.271552	0.483182	90.5743	94.9187	112.902	111.64	80.7469	104.976	Not Sig	ENSG00000107669
1654	ATF1	93.4705	0.673625	0.262483	2.56635	0.0102774	0.0491794	82.6982	79.2179	136.308	109.61	80.7469	72.2413	FDR < 0.05	ENSG00000123268
1655	ATF2	185.676	0.375771	0.194572	1.93127	0.0534497	0.165614	205.761	176.278	202.397	211.101	165.004	153.513	Not Sig	ENSG00000115966
1656	ATF3	90.0811	2.76744	0.307333	9.0047	2.16253e-19	2.74123e-17	57.1012	48.5299	169.353	209.071	23.6974	32.7343	FDR < 0.05	ENSG00000162772
1657	ATF4	2511.25	0.757765	0.093043	8.14425	3.81633e-16	3.55704e-14	2009.37	2066.8	3572.93	3337.02	2159.1	1922.3	FDR < 0.05	ENSG00000128272
1658	ATF5	8.89585	-1.05814	0.857667	-1.23375	0.217298	0.419675	7.87602	12.8461	5.50741	5.07454	9.65452	12.4165	Not Sig	ENSG00000169136
1659	ATF6	294.616	0.106508	0.156338	0.681267	0.495703	0.69585	240.219	263.346	323.56	331.875	310.7	297.995	Not Sig	ENSG00000118217
1660	ATF6B	173.343	0.22057	0.202215	1.09077	0.275374	0.486702	173.272	171.996	185.875	188.773	179.047	141.096	Not Sig	ENSG00000213676
1661	ATF7	72.5555	0.498126	0.292853	1.70094	0.0889543	0.236143	47.2561	62.0897	93.6259	97.4312	72.8477	62.0824	Not Sig	ENSG00000170653
1662	ATF7-NPFF	59.2148	0.53248	0.31713	1.67906	0.09314	0.243081	44.3026	51.3846	74.35	79.1629	55.294	50.7947	Not Sig	ENSG00000267281
1663	ATF7IP	381.594	0.0987841	0.143478	0.688499	0.491139	0.691687	345.56	304.025	432.331	416.112	397.591	393.941	Not Sig	ENSG00000171681
1664	ATF7IP2	16.1838	0.614889	0.616251	0.99779	0.318381	0.532974	21.6591	15.7008	17.8991	18.2684	12.2876	11.2877	Not Sig	ENSG00000166669
1665	ATG10	27.9037	0.417302	0.490944	0.849998	0.395326	0.60693	23.6281	36.3974	30.2907	31.4622	29.8412	15.8028	Not Sig	ENSG00000152348
1666	ATG101	55.3659	-0.345725	0.342562	-1.00924	0.312862	0.526532	53.1631	64.9444	41.3056	52.7752	65.8262	54.181	Not Sig	ENSG00000123395
1667	ATG12	93.5978	0.712024	0.267372	2.66305	0.00774357	0.0395491	69.8997	46.3888	144.569	131.938	80.7469	88.0441	FDR < 0.05	ENSG00000145782
1668	ATG13	200.823	-0.253556	0.18829	-1.34663	0.178101	0.36901	222.498	205.538	170.73	183.698	223.809	198.664	Not Sig	ENSG00000175224
1669	ATG14	45.5461	0.279434	0.364949	0.765679	0.443868	0.650835	49.2251	43.5342	52.3204	46.6858	38.6181	42.8933	Not Sig	ENSG00000126775
1670	ATG16L1	106.793	-0.0294662	0.249733	-0.117991	0.906075	0.951645	93.5278	119.184	103.264	108.595	112.343	103.847	Not Sig	ENSG00000085978
1671	ATG16L2	20.4492	-0.265333	0.545744	-0.486186	0.626835	0.787255	24.6126	23.5513	16.5222	17.2534	19.309	21.4466	Not Sig	ENSG00000168010
1672	ATG2A	219.654	-1.11688	0.190737	-5.8556	4.75289e-09	1.6109e-07	253.017	254.782	123.917	130.923	252.773	302.511	FDR < 0.05	ENSG00000110046
1673	ATG2B	369.613	-0.258118	0.148925	-1.7332	0.08306	0.22584	386.91	397.517	353.851	300.413	394.08	384.911	Not Sig	ENSG00000066739
1674	ATG3	245.729	0.0729418	0.170928	0.42674	0.669568	0.815324	218.56	219.098	287.762	244.593	249.262	255.102	Not Sig	ENSG00000144848
1675	ATG4A	86.6586	-0.11278	0.267593	-0.421459	0.67342	0.816971	68.9152	82.7863	90.8722	86.2672	97.4228	93.688	Not Sig	ENSG00000101844
1676	ATG4B	161.143	-0.463092	0.207717	-2.22944	0.0257849	0.0980648	181.149	176.991	134.931	121.789	186.069	165.929	Not Sig	ENSG00000168397
1677	ATG4C	150.737	0.455449	0.206227	2.20849	0.0272102	0.102076	115.187	126.32	195.513	187.758	135.163	144.483	Not Sig	ENSG00000125703
1678	ATG4D	50.1026	-0.993893	0.383732	-2.59007	0.00959569	0.046594	51.1941	63.517	30.2907	31.4622	47.3949	76.7564	FDR < 0.05	ENSG00000130734
1679	ATG5	119.692	0.054071	0.233294	0.231772	0.816715	0.906769	120.109	114.188	133.555	113.67	123.753	112.877	Not Sig	ENSG00000057663
1680	ATG7	161.349	0.353297	0.211854	1.66765	0.0953854	0.247261	170.319	161.29	180.368	177.609	158.861	119.65	Not Sig	ENSG00000197548
1681	ATG9A	478.594	-0.416977	0.136724	-3.04978	0.00229012	0.015433	499.143	443.192	436.462	390.74	543.286	558.741	FDR < 0.05	ENSG00000198925
1682	ATG9B	1.1619	-0.57725	2.53573	-0.227647	0.819921	NA	0.984503	2.8547	1.37685	0	1.75537	0	NA	ENSG00000181652
1683	ATIC	1185.57	-0.28276	0.103593	-2.72952	0.00634261	0.0337595	1112.49	995.576	1152.43	1106.25	1356.02	1390.65	FDR < 0.05	ENSG00000138363
1684	ATL1	18.8062	-0.197452	0.557551	-0.354142	0.723232	0.850741	19.6901	17.1282	19.2759	16.2385	20.1867	20.3179	Not Sig	ENSG00000198513
1685	ATL2	369.22	0.251906	0.148533	1.69597	0.0898925	0.237738	373.127	346.846	433.708	380.591	353.706	327.343	Not Sig	ENSG00000119787
1686	ATL3	215.279	-0.408775	0.185798	-2.20011	0.0277994	0.103948	210.684	240.508	166.599	193.848	247.507	232.527	Not Sig	ENSG00000184743
1687	ATM	895.774	0.194895	0.113268	1.72065	0.0853144	0.229704	925.433	1016.27	954.158	879.926	826.778	772.079	Not Sig	ENSG00000149311
1688	ATMIN	282.295	-0.819274	0.164414	-4.98299	6.26095e-07	1.35897e-05	299.289	278.333	201.02	202.982	371.26	340.889	FDR < 0.05	ENSG00000166454
1689	ATN1	213.852	-0.124626	0.200846	-0.620507	0.534924	0.723815	236.281	219.812	161.092	232.414	200.989	232.527	Not Sig	ENSG00000111676
1690	ATOH1	3.16306	-1.14299	1.46543	-0.779973	0.435406	NA	5.90702	2.14102	1.37685	2.02982	5.2661	2.25754	NA	ENSG00000172238
1691	ATOH7	0.635242	-1.27608	3.24451	-0.393305	0.694094	NA	1.96901	0.713675	0	0	0	1.12877	NA	ENSG00000179774
1692	ATOH8	7.19915	1.02885	0.888318	1.1582	0.246783	0.455126	2.95351	2.8547	11.0148	14.2087	8.77683	3.38631	Not Sig	ENSG00000168874
1693	ATOX1	59.1244	-0.580743	0.339045	-1.71288	0.0867348	0.232393	58.0857	54.9529	50.9435	45.6709	57.0494	88.0441	Not Sig	ENSG00000177556
1694	ATP10A	0	NA	NA	NA	NA	NA	0	0	0	0	0	0	NA	ENSG00000206190
1695	ATP10B	0.229475	1.85254	4.97271	0.372541	0.70949	NA	0	0	1.37685	0	0	0	NA	ENSG00000118322
1696	ATP10D	148.433	-0.511063	0.220292	-2.31994	0.0203442	0.0824172	162.443	152.013	136.308	102.506	170.271	167.058	Not Sig	ENSG00000145246
1697	ATP11A	82.0331	-0.651999	0.287031	-2.27153	0.0231152	0.0903509	67.9307	87.0683	56.4509	74.0883	106.2	100.461	Not Sig	ENSG00000068650
1698	ATP11B	636.183	0.560886	0.131497	4.26538	1.99563e-05	0.000288117	586.764	554.525	868.794	728.704	574.883	503.432	FDR < 0.05	ENSG00000058063
1699	ATP11C	675.59	0.0174071	0.12259	0.141995	0.887084	0.943029	637.958	595.205	755.892	663.75	674.938	725.799	Not Sig	ENSG00000101974
1700	ATP12A	5.58761	0.494543	1.0465	0.472571	0.636519	NA	0	4.99572	9.63796	7.10436	6.14378	5.64385	NA	ENSG00000075673
1701	ATP13A1	369.589	-0.64603	0.151551	-4.26279	2.01894e-05	0.000290819	455.825	408.222	254.718	271.995	396.713	430.062	FDR < 0.05	ENSG00000105726
1702	ATP13A2	408.072	-0.0771471	0.14254	-0.54123	0.588349	0.761167	458.778	430.346	356.605	400.889	393.202	408.615	Not Sig	ENSG00000159363
1703	ATP13A3	1052.57	-0.416004	0.10754	-3.86835	0.000109575	0.00126386	1115.44	1094.06	912.853	848.463	1230.51	1114.1	FDR < 0.05	ENSG00000133657
1704	ATP13A4	0	NA	NA	NA	NA	NA	0	0	0	0	0	0	NA	ENSG00000127249
1705	ATP13A5	0	NA	NA	NA	NA	NA	0	0	0	0	0	0	NA	ENSG00000187527
1706	ATP1A1	4391.13	-0.16357	0.0787276	-2.07766	0.0377403	0.129787	4084.7	4227.09	4284.76	4223.03	4820.24	4706.97	Not Sig	ENSG00000163399
1707	ATP1A2	1.86895	-1.4069	2.14055	-0.657262	0.511012	NA	4.92251	2.14102	0	1.01491	0.877683	2.25754	NA	ENSG00000018625
1708	ATP1A3	138.766	-0.395924	0.219969	-1.7999	0.0718757	0.204419	143.737	157.008	111.525	117.729	145.695	156.899	Not Sig	ENSG00000105409
1709	ATP1A4	3.27216	0.345726	1.39453	0.247915	0.8042	NA	3.93801	4.28205	5.50741	1.01491	2.63305	2.25754	NA	ENSG00000132681
1710	ATP1B1	97.6952	-0.27409	0.263497	-1.0402	0.298247	0.510406	102.388	77.0769	100.51	84.2374	115.854	106.104	Not Sig	ENSG00000143153
1711	ATP1B2	24.0075	-0.448729	0.501425	-0.894907	0.370837	0.585388	24.6126	18.5555	23.4065	19.2833	25.4528	32.7343	Not Sig	ENSG00000129244
1712	ATP1B3	498.23	-0.452226	0.131874	-3.42922	0.000605313	0.00530999	510.957	461.034	429.578	422.202	569.616	595.991	FDR < 0.05	ENSG00000069849
1713	ATP1B4	0	NA	NA	NA	NA	NA	0	0	0	0	0	0	NA	ENSG00000101892
1714	ATP23	50.205	-0.0729602	0.341	-0.21396	0.830578	0.91332	43.3181	38.5384	50.9435	55.82	56.1717	56.4385	Not Sig	ENSG00000166896
1715	ATP2A1	9.50369	-0.402039	0.849167	-0.473451	0.635891	0.794065	14.7675	5.7094	9.63796	6.08945	6.14378	14.674	Not Sig	ENSG00000196296
1716	ATP2A2	1384.73	-0.467901	0.102912	-4.5466	5.4519e-06	9.4929e-05	1420.64	1394.52	1131.77	1171.2	1490.31	1699.93	FDR < 0.05	ENSG00000174437
1717	ATP2A3	24.1656	-0.803761	0.516747	-1.55542	0.119845	0.286688	29.5351	23.5513	20.6528	13.1938	29.8412	28.2193	Not Sig	ENSG00000074370
1718	ATP2B1	645.308	0.0505925	0.121009	0.418089	0.675882	0.818444	529.662	593.064	682.919	715.51	688.104	662.588	Not Sig	ENSG00000070961
1719	ATP2B2	0.28303	0	4.524	0	1	NA	0.984503	0.713675	0	0	0	0	NA	ENSG00000157087
1720	ATP2B3	4.07331	2.16876	1.32278	1.63955	0.101098	NA	3.93801	4.28205	8.26111	5.07454	1.75537	1.12877	NA	ENSG00000067842
1721	ATP2B4	340.301	0.38574	0.157295	2.45234	0.0141931	0.0628182	366.235	423.923	356.605	353.188	287.88	253.973	Not Sig	ENSG00000058668
1722	ATP2C1	650.636	0.099233	0.124153	0.799277	0.42413	0.634219	585.779	583.786	682.919	731.749	710.046	609.536	Not Sig	ENSG00000017260
1723	ATP2C2	0.164084	0	4.99745	0	1	NA	0.984503	0	0	0	0	0	NA	ENSG00000064270
1724	ATP4A	1.4097	0.894944	3.53148	0.253419	0.799944	NA	0	2.14102	0	4.05963	0	2.25754	NA	ENSG00000105675
1725	ATP4B	0	NA	NA	NA	NA	NA	0	0	0	0	0	0	NA	ENSG00000186009
1726	ATP5F1A	3109.14	0.162585	0.0922486	1.76246	0.077991	0.216784	2746.76	2967.46	3537.13	3300.48	3208.81	2894.17	Not Sig	ENSG00000152234
1727	ATP5F1B	6136.8	-0.0624109	0.0829535	-0.75236	0.451834	0.657799	5838.1	5814.31	6305.98	6009.27	6747.63	6105.52	Not Sig	ENSG00000110955
1728	ATP5F1C	1172.6	0.0983513	0.10932	0.89966	0.368301	0.583451	1080	971.311	1378.23	1200.64	1187.51	1217.94	Not Sig	ENSG00000165629
1729	ATP5F1D	301.067	-0.258807	0.181289	-1.42759	0.15341	0.335975	335.715	284.756	238.195	299.398	282.614	365.722	Not Sig	ENSG00000099624
1730	ATP5F1E	286.647	0.185266	0.18074	1.02505	0.305341	0.518385	261.878	210.534	367.619	296.353	260.672	322.828	Not Sig	ENSG00000124172
1731	ATP5IF1	367.879	-0.421812	0.151657	-2.78135	0.0054133	0.0299908	380.018	348.987	335.952	296.353	396.713	449.251	FDR < 0.05	ENSG00000130770
1732	ATP5MC1	364.853	-0.855979	0.147323	-5.81021	6.23933e-09	2.05963e-07	388.879	381.102	249.21	255.757	466.05	448.122	FDR < 0.05	ENSG00000159199
1733	ATP5MC2	841.573	0.217359	0.130942	1.65997	0.0969211	0.250218	812.215	642.307	977.565	954.014	767.095	896.244	Not Sig	ENSG00000135390
1734	ATP5MC3	898.355	-0.42242	0.120642	-3.50144	0.000462746	0.00424441	903.773	799.316	757.269	815.986	975.984	1137.8	FDR < 0.05	ENSG00000154518
1735	ATP5MD	289.558	0.112141	0.179567	0.624505	0.532296	0.722138	290.428	241.936	352.474	274.025	262.427	316.056	Not Sig	ENSG00000173915
1736	ATP5ME	278.358	0.104016	0.164981	0.630474	0.528384	0.719458	271.723	236.226	313.922	288.234	267.693	292.352	Not Sig	ENSG00000169020
1737	ATP5MF	571.987	-0.132415	0.133836	-0.989377	0.322479	0.537705	571.012	494.576	597.554	531.812	584.537	652.429	Not Sig	ENSG00000241468
1738	ATP5MF-PTCD1	418.631	-0.144777	0.144514	-1.00182	0.31643	0.530905	393.801	390.38	429.578	390.74	415.144	492.144	Not Sig	ENSG00000248919
1739	ATP5MG	543.883	0.141416	0.127845	1.10615	0.268662	0.480875	493.236	480.303	608.569	593.721	578.393	509.076	Not Sig	ENSG00000167283
1740	ATP5MGL	75.3444	0.1292	0.287852	0.448843	0.653545	0.804852	70.8842	66.3717	71.5963	92.3567	76.3584	74.4989	Not Sig	ENSG00000249222
1741	ATP5MPL	216.13	-0.213044	0.188708	-1.12896	0.258914	0.469259	214.622	182.701	212.035	203.997	215.91	267.519	Not Sig	ENSG00000156411
1742	ATP5PB	1344.19	-0.0955237	0.0956663	-0.998509	0.318033	0.532783	1284.78	1280.33	1357.58	1302.13	1411.31	1429.02	Not Sig	ENSG00000116459
1743	ATP5PD	354.816	0.265655	0.146912	1.80826	0.0705667	0.201995	331.777	312.589	404.794	404.948	320.354	354.434	Not Sig	ENSG00000167863
1744	ATP5PF	289.098	-0.0357777	0.162364	-0.220355	0.825595	0.910911	307.165	274.051	279.501	289.249	276.47	308.154	Not Sig	ENSG00000154723
1745	ATP5PO	858.372	0.00641346	0.120823	0.0530816	0.957667	0.978547	910.665	787.183	883.939	845.419	803.08	919.948	Not Sig	ENSG00000241837
1746	ATP6AP1	640.237	-0.336084	0.127754	-2.63072	0.00852049	0.0427238	683.245	582.358	542.48	594.736	708.29	730.315	FDR < 0.05	ENSG00000071553
1747	ATP6AP1L	6.71424	0.699184	0.95375	0.733089	0.463504	NA	2.95351	9.27777	8.26111	9.13418	6.14378	4.51508	NA	ENSG00000205464
1748	ATP6AP2	406.601	0.0259079	0.142478	0.181838	0.85571	0.926063	415.46	373.252	408.925	424.232	428.309	389.426	Not Sig	ENSG00000182220
1749	ATP6V0A1	281.975	-0.865229	0.175964	-4.91709	8.78408e-07	1.84349e-05	326.855	288.325	190.006	190.803	309.822	386.04	FDR < 0.05	ENSG00000033627
1750	ATP6V0A2	265.087	-0.422902	0.166354	-2.54218	0.0110163	0.0517195	300.273	291.893	214.789	212.116	294.902	276.549	Not Sig	ENSG00000185344
1751	ATP6V0A4	0.376257	-2.35636	4.29696	-0.548378	0.583432	NA	0	0	0	0	0	2.25754	NA	ENSG00000105929
1752	ATP6V0B	329.07	-0.751259	0.159903	-4.69822	2.62438e-06	4.94304e-05	373.127	351.128	209.281	254.742	380.915	405.229	FDR < 0.05	ENSG00000117410
1753	ATP6V0C	192.975	-1.23626	0.201821	-6.1255	9.04012e-10	3.51511e-08	214.622	196.261	100.51	120.774	245.751	279.935	FDR < 0.05	ENSG00000185883
1754	ATP6V0D1	169.96	-1.45067	0.218341	-6.64404	3.05205e-11	1.54751e-09	198.87	191.265	90.8722	78.148	208.889	251.716	FDR < 0.05	ENSG00000159720
1755	ATP6V0D2	0	NA	NA	NA	NA	NA	0	0	0	0	0	0	NA	ENSG00000147614
1756	ATP6V0E1	105.419	-0.625914	0.253318	-2.47087	0.0134786	0.0608239	114.202	91.3503	81.2343	86.2672	122.876	136.581	Not Sig	ENSG00000113732
1757	ATP6V0E2	167.933	-0.674329	0.230745	-2.92239	0.00347353	0.021281	197.885	124.179	126.67	137.013	206.256	215.595	FDR < 0.05	ENSG00000171130
1758	ATP6V1A	652.607	0.0987586	0.126189	0.782627	0.433846	0.642833	623.19	610.192	713.209	675.929	703.902	589.218	Not Sig	ENSG00000114573
1759	ATP6V1B1	5.12399	0.127209	1.06192	0.119791	0.904648	NA	4.92251	5.7094	5.50741	5.07454	6.14378	3.38631	NA	ENSG00000116039
1760	ATP6V1B2	242.419	-0.453994	0.1725	-2.63185	0.00849211	0.042649	275.661	276.192	195.513	185.728	260.672	260.746	FDR < 0.05	ENSG00000147416
1761	ATP6V1C1	203.402	-0.272548	0.192865	-1.41315	0.157611	0.3414	215.606	256.923	170.73	168.475	216.788	191.891	Not Sig	ENSG00000155097
1762	ATP6V1C2	2.50369	-0.309586	1.77798	-0.174122	0.861769	NA	6.89152	2.8547	1.37685	1.01491	1.75537	1.12877	NA	ENSG00000143882
1763	ATP6V1D	152.203	-0.0477898	0.20828	-0.229449	0.81852	0.907054	147.675	141.308	143.193	163.4	164.127	153.513	Not Sig	ENSG00000100554
1764	ATP6V1E1	242.05	0.0411779	0.174741	0.23565	0.813704	0.905592	215.606	200.543	287.762	238.503	245.751	264.132	Not Sig	ENSG00000131100
1765	ATP6V1E2	5.72507	-0.831831	1.01669	-0.818179	0.413255	NA	4.92251	4.28205	2.7537	6.08945	6.14378	10.1589	NA	ENSG00000250565
1766	ATP6V1F	299.797	0.0601519	0.167069	0.360041	0.718816	0.847759	326.855	260.491	302.907	315.637	310.7	282.193	Not Sig	ENSG00000128524
1767	ATP6V1FNB	0.735211	1.64301	3.09069	0.531599	0.595004	NA	1.96901	1.42735	0	1.01491	0	0	NA	ENSG00000272899
1768	ATP6V1G1	235.307	-0.00120106	0.170943	-0.00702611	0.994394	0.996832	233.327	234.085	235.442	236.474	234.341	238.171	Not Sig	ENSG00000136888
1769	ATP6V1G2	2.95095	1.60347	1.47087	1.09015	0.275647	NA	3.93801	1.42735	4.13056	5.07454	0.877683	2.25754	NA	ENSG00000213760
1770	ATP6V1G2-DDX39B	4.11507	1.05235	1.18072	0.891275	0.372782	NA	2.95351	2.8547	5.50741	7.10436	1.75537	4.51508	NA	ENSG00000254870
1771	ATP6V1G3	0.118946	0	4.99745	0	1	NA	0	0.713675	0	0	0	0	NA	ENSG00000151418
1772	ATP6V1H	206.309	0.241521	0.184834	1.30669	0.191318	0.38652	220.529	196.261	228.557	216.176	179.925	196.406	Not Sig	ENSG00000047249
1773	ATP7A	185.318	0.0500635	0.201834	0.248043	0.804101	0.899469	201.823	168.427	210.658	167.46	177.292	186.247	Not Sig	ENSG00000165240
1774	ATP7B	205.337	-0.361177	0.195795	-1.84467	0.0650852	0.19058	198.87	246.931	158.338	184.713	210.644	232.527	Not Sig	ENSG00000123191
1775	ATP8A1	348.03	0.597435	0.155834	3.8338	0.000126179	0.00142935	240.219	298.316	490.159	443.515	308.945	307.026	FDR < 0.05	ENSG00000124406
1776	ATP8A2	7.84443	1.17167	0.921254	1.27182	0.203438	0.40193	10.8295	10.7051	9.63796	8.11927	4.38842	3.38631	Not Sig	ENSG00000132932
1777	ATP8B1	16.2896	0.330724	0.599855	0.551339	0.581401	0.756418	4.92251	9.99144	26.1602	20.2982	22.8198	13.5452	Not Sig	ENSG00000081923
1778	ATP8B2	583.313	-0.617062	0.127667	-4.83337	1.34242e-06	2.69676e-05	633.035	603.769	414.432	477.007	689.859	681.777	FDR < 0.05	ENSG00000143515
1779	ATP8B3	3.39885	0.202252	1.44372	0.140091	0.888588	NA	4.92251	6.42307	2.7537	2.02982	0.877683	3.38631	NA	ENSG00000130270
1780	ATP8B4	0.471158	-1.28905	3.54375	-0.363752	0.716043	NA	0.984503	0.713675	0	0	0	1.12877	NA	ENSG00000104043
1781	ATP9A	225.357	0.0924062	0.182007	0.507708	0.611658	0.777047	212.653	247.645	247.833	213.131	214.155	216.724	Not Sig	ENSG00000054793
1782	ATP9B	73.2608	-0.0601372	0.291046	-0.206625	0.836303	0.9168	72.8532	67.7991	72.9731	73.0734	69.337	83.529	Not Sig	ENSG00000166377
1783	ATPAF1	285.457	-0.569883	0.167503	-3.40223	0.000668382	0.00574791	329.808	304.025	198.267	234.444	309.822	336.374	FDR < 0.05	ENSG00000123472
1784	ATPAF2	47.0576	0.183827	0.356802	0.515208	0.606408	0.774647	46.2716	47.1025	49.5667	50.7454	41.2511	47.4084	Not Sig	ENSG00000171953
1785	ATPSCKMT	47.2408	-0.675099	0.360805	-1.87109	0.0613327	0.182543	40.3646	39.2521	45.4361	33.492	60.5601	64.3399	Not Sig	ENSG00000150756
1786	ATR	738.593	-0.000964879	0.117344	-0.00822262	0.993439	0.996471	751.176	752.927	737.993	726.674	777.627	685.164	Not Sig	ENSG00000175054
1787	ATRAID	302.761	0.507691	0.157553	3.22234	0.00127147	0.00958702	275.661	236.94	384.142	381.606	272.96	265.261	FDR < 0.05	ENSG00000138085
1788	ATRIP	156.229	-0.778929	0.210825	-3.69467	0.000220176	0.00228766	161.458	149.158	114.279	116.714	210.644	185.118	FDR < 0.05	ENSG00000164053
1789	ATRN	346.357	0.360932	0.150114	2.40438	0.0161998	0.0693278	379.034	360.406	392.403	361.307	302.801	282.193	Not Sig	ENSG00000088812
1790	ATRNL1	138.314	0.689268	0.237125	2.90677	0.00365184	0.0221381	115.187	136.312	212.035	146.147	114.099	106.104	FDR < 0.05	ENSG00000107518
1791	ATRX	509.181	0.563669	0.148898	3.78559	0.000153342	0.00168876	509.972	594.491	608.569	557.185	440.597	344.275	FDR < 0.05	ENSG00000085224
1792	ATXN1	51.1669	0.70177	0.355426	1.97445	0.0483306	0.154278	51.1941	51.3846	50.9435	75.1032	37.7404	40.6357	Not Sig	ENSG00000124788
1793	ATXN10	905.923	0.330048	0.105186	3.13774	0.00170257	0.0120636	825.998	813.589	1067.06	1047.39	841.698	839.805	FDR < 0.05	ENSG00000130638
1794	ATXN1L	65.8267	-0.55371	0.318161	-1.74035	0.0817982	0.223416	89.5897	77.0769	46.813	45.6709	65.8262	69.9838	Not Sig	ENSG00000224470
1795	ATXN2	200.003	0.313427	0.193935	1.61615	0.106062	0.264394	192.963	232.658	196.89	231.399	171.148	174.959	Not Sig	ENSG00000204842
1796	ATXN2L	568.859	0.254418	0.154591	1.64575	0.0998153	0.254119	563.136	633.743	535.595	666.795	437.086	576.802	Not Sig	ENSG00000168488
1797	ATXN3	60.1776	0.118609	0.317907	0.373093	0.709079	0.841679	52.1786	59.9487	63.3352	65.9691	55.294	64.3399	Not Sig	ENSG00000066427
1798	ATXN3L	0.265226	-1.14474	4.63002	-0.247244	0.80472	NA	0	0.713675	0	0	0.877683	0	NA	ENSG00000123594
1799	ATXN7	103.749	0.0478332	0.249317	0.191857	0.847854	0.922622	100.419	100.628	101.887	111.64	93.9121	114.006	Not Sig	ENSG00000163635
1800	ATXN7	103.749	0.0478332	0.249317	0.191857	0.847854	0.922622	100.419	100.628	101.887	111.64	93.9121	114.006	Not Sig	ENSG00000285258
1801	ATXN7L1	21.2837	-1.35223	0.572934	-2.36018	0.0182662	0.0759652	17.721	27.8333	9.63796	13.1938	25.4528	33.8631	Not Sig	ENSG00000146776
1802	ATXN7L2	49.09	-0.808675	0.374018	-2.16213	0.0306082	0.111555	41.3491	60.6623	28.9139	40.5963	63.1932	59.8248	Not Sig	ENSG00000162650
1803	ATXN7L3	119.317	-0.37031	0.239088	-1.54884	0.12142	0.288658	127.001	116.329	97.7565	107.58	119.365	147.869	Not Sig	ENSG00000087152
1804	ATXN7L3B	59.9552	-0.699608	0.344351	-2.03167	0.0421868	0.140114	56.1167	59.9487	41.3056	50.7454	57.9271	93.688	Not Sig	ENSG00000253719
1805	AUH	48.0657	-0.276932	0.363553	-0.761738	0.446216	0.653447	33.4731	34.9701	48.1898	50.7454	46.5172	74.4989	Not Sig	ENSG00000148090
1806	AUNIP	117.132	0.410018	0.233765	1.75397	0.0794348	0.219096	100.419	87.782	154.207	140.057	117.61	102.718	Not Sig	ENSG00000127423
1807	AUP1	419.772	-0.194222	0.139897	-1.38833	0.165038	0.351968	393.801	428.205	414.432	377.546	444.108	460.538	Not Sig	ENSG00000115307
1808	AURKA	334.237	-0.181344	0.154451	-1.17412	0.240346	0.447857	357.374	368.256	324.937	276.055	337.908	340.889	Not Sig	ENSG00000087586
1809	AURKAIP1	541.397	-0.258745	0.126915	-2.03873	0.041477	0.138504	583.81	561.662	492.913	464.828	558.207	586.961	Not Sig	ENSG00000175756
1810	AURKB	416.384	-0.105606	0.138418	-0.762948	0.445494	0.652616	444.995	438.91	380.011	396.829	406.367	431.19	Not Sig	ENSG00000178999
1811	AURKC	2.79153	-0.783662	1.44845	-0.541034	0.588484	NA	0.984503	3.56837	1.37685	3.04473	4.38842	3.38631	NA	ENSG00000105146
1812	AUTS2	92.4911	0.243191	0.270584	0.898763	0.368779	0.583965	96.4813	97.0597	83.988	111.64	91.2791	74.4989	Not Sig	ENSG00000158321
1813	AVEN	42.0521	0.223019	0.38663	0.576827	0.564056	0.744789	42.3336	27.1196	55.0741	43.6411	41.2511	42.8933	Not Sig	ENSG00000169857
1814	AVIL	0.521364	0.104995	3.43445	0.0305711	0.975612	NA	0.984503	0	0	1.01491	0	1.12877	NA	ENSG00000135407
1815	AVL9	194.439	0.488209	0.186971	2.61115	0.00902383	0.0445255	182.133	181.273	242.326	227.339	175.537	158.028	FDR < 0.05	ENSG00000105778
1816	AVP	0	NA	NA	NA	NA	NA	0	0	0	0	0	0	NA	ENSG00000101200
1817	AVPI1	22.0758	0.315502	0.508202	0.62082	0.534718	0.723815	16.7365	19.2692	26.1602	27.4025	23.6974	19.1891	Not Sig	ENSG00000119986
1818	AVPR1A	1.12056	-2.74109	2.48481	-1.10314	0.269967	NA	0.984503	2.8547	0	0	1.75537	1.12877	NA	ENSG00000166148
1819	AVPR1B	0.169151	1.62978	4.98648	0.32684	0.743789	NA	0	0	0	1.01491	0	0	NA	ENSG00000198049
1820	AVPR2	0.169151	1.62978	4.98648	0.32684	0.743789	NA	0	0	0	1.01491	0	0	NA	ENSG00000126895
1821	AWAT1	0	NA	NA	NA	NA	NA	0	0	0	0	0	0	NA	ENSG00000204195
1822	AWAT2	0	NA	NA	NA	NA	NA	0	0	0	0	0	0	NA	ENSG00000147160
1823	AXDND1	1.56989	-0.936188	2.00407	-0.467143	0.640398	NA	0.984503	2.14102	0	2.02982	0.877683	3.38631	NA	ENSG00000162779
1824	AXIN1	120.506	0.393496	0.254077	1.54873	0.121447	0.288667	94.5123	117.756	117.032	171.52	99.1782	123.036	Not Sig	ENSG00000103126
1825	AXIN2	65.9845	0.110214	0.309185	0.356466	0.721492	0.849643	53.1631	69.2264	74.35	67.9989	70.2147	60.9536	Not Sig	ENSG00000168646
1826	AXL	3.10972	-0.504193	1.49565	-0.337107	0.736036	NA	3.93801	6.42307	1.37685	2.02982	2.63305	2.25754	NA	ENSG00000167601
1827	AZGP1	0.310364	-1.14566	4.379	-0.261625	0.793611	NA	0.984503	0	0	0	0.877683	0	NA	ENSG00000160862
1828	AZI2	150.517	0.352264	0.225586	1.56155	0.118393	0.284118	146.691	175.564	188.629	138.028	125.509	128.68	Not Sig	ENSG00000163512
1829	AZIN1	296.58	0.00217569	0.169226	0.0128567	0.989742	0.99508	370.173	348.987	285.008	245.608	239.608	290.094	Not Sig	ENSG00000155096
1830	AZIN2	15.0628	0.399444	0.623767	0.640374	0.52193	0.714932	9.84503	16.4145	19.2759	17.2534	14.0429	13.5452	Not Sig	ENSG00000142920
1831	AZU1	0.169151	1.62978	4.98648	0.32684	0.743789	NA	0	0	0	1.01491	0	0	NA	ENSG00000172232
1832	B2M	423.911	0.0594901	0.139202	0.427364	0.669114	0.815238	399.708	427.491	462.622	414.083	415.144	424.418	Not Sig	ENSG00000166710
1833	B3GALNT1	4.01134	1.70973	2.24159	0.76273	0.445624	NA	9.84503	12.8461	1.37685	0	0	0	NA	ENSG00000169255
1834	B3GALNT2	159.652	-0.209445	0.206582	-1.01386	0.31065	0.524404	185.087	186.269	136.308	135.998	164.127	150.126	Not Sig	ENSG00000162885
1835	B3GALT1	3.84671	0.157304	1.35031	0.116494	0.907261	NA	3.93801	8.5641	1.37685	4.05963	1.75537	3.38631	NA	ENSG00000172318
1836	B3GALT2	0	NA	NA	NA	NA	NA	0	0	0	0	0	0	NA	ENSG00000162630
1837	B3GALT4	2.14319	1.94959	1.8597	1.04834	0.294484	NA	2.95351	0	6.88426	1.01491	0.877683	1.12877	NA	ENSG00000235863
1838	B3GALT5	0.602925	-2.62624	3.33983	-0.786339	0.431669	NA	0.984503	0	0	0	2.63305	0	NA	ENSG00000183778
1839	B3GALT6	134.246	-1.31397	0.246405	-5.33258	9.68277e-08	2.57314e-06	143.737	154.154	61.9583	82.2076	157.983	205.436	FDR < 0.05	ENSG00000176022
1840	B3GAT1	2.79757	0.246193	1.3451	0.183029	0.854775	NA	0.984503	0.713675	4.13056	4.05963	3.51073	3.38631	NA	ENSG00000109956
1841	B3GAT2	14.3199	-0.760142	0.649833	-1.16975	0.242101	0.449916	14.7675	14.9872	9.63796	11.164	18.4313	16.9316	Not Sig	ENSG00000112309
1842	B3GAT3	114.061	-0.825825	0.257052	-3.21267	0.00131506	0.00984626	117.156	107.765	68.8426	95.4014	128.142	167.058	FDR < 0.05	ENSG00000149541
1843	B3GLCT	100.818	-0.0423937	0.262661	-0.161401	0.871778	0.934279	128.97	94.9187	92.2491	95.4014	97.4228	95.9455	Not Sig	ENSG00000187676
1844	B3GNT10	50.9387	-1.70544	0.386983	-4.40701	1.04805e-05	0.000167529	62.0237	61.376	26.1602	17.2534	71.0923	67.7262	FDR < 0.05	ENSG00000214654
1845	B3GNT2	73.5513	-0.0259714	0.289428	-0.0897335	0.928499	0.964364	68.9152	74.9358	70.2194	77.133	78.9915	71.1125	Not Sig	ENSG00000170340
1846	B3GNT3	0	NA	NA	NA	NA	NA	0	0	0	0	0	0	NA	ENSG00000179913
1847	B3GNT4	10.9869	0.100001	0.78714	0.127044	0.898906	0.947686	18.7056	8.5641	5.50741	14.2087	8.77683	10.1589	Not Sig	ENSG00000176383
1848	B3GNT5	83.052	0.261063	0.28024	0.931566	0.351561	0.567355	80.7292	56.3803	100.51	96.4163	80.7469	83.529	Not Sig	ENSG00000176597
1849	B3GNT6	0	NA	NA	NA	NA	NA	0	0	0	0	0	0	NA	ENSG00000198488
1850	B3GNT7	0.731862	3.22626	2.91252	1.10772	0.267983	NA	0.984503	0	1.37685	2.02982	0	0	NA	ENSG00000156966
1851	B3GNT8	2.44085	-1.07202	1.57902	-0.678914	0.497193	NA	0.984503	2.8547	1.37685	2.02982	1.75537	5.64385	NA	ENSG00000177191
1852	B3GNT9	2.54518	-0.958632	1.75808	-0.545271	0.585567	NA	4.92251	3.56837	1.37685	1.01491	4.38842	0	NA	ENSG00000237172
1853	B3GNTL1	22.0869	0.766131	0.514457	1.4892	0.136434	0.31027	14.7675	17.1282	31.6676	31.4622	14.9206	22.5754	Not Sig	ENSG00000175711
1854	B4GALNT1	36.6905	-0.0351301	0.417266	-0.0841911	0.932905	0.966897	38.3956	47.1025	31.6676	34.5069	28.9635	39.507	Not Sig	ENSG00000135454
1855	B4GALNT2	0.118946	0	4.99745	0	1	NA	0	0.713675	0	0	0	0	NA	ENSG00000167080
1856	B4GALNT3	115.684	-0.238851	0.243762	-0.979854	0.327158	0.54288	126.016	109.906	118.409	92.3567	117.61	129.809	Not Sig	ENSG00000139044
1857	B4GALNT4	70.5979	0.681989	0.315342	2.1627	0.0305646	0.111461	74.8222	47.8162	85.3648	99.461	51.7833	64.3399	Not Sig	ENSG00000182272
1858	B4GALT1	74.2381	-0.0213778	0.316543	-0.0675354	0.946155	0.973159	77.7757	49.2435	68.8426	88.297	67.5816	93.688	Not Sig	ENSG00000086062
1859	B4GALT2	256.596	0.255482	0.176003	1.45158	0.146618	0.326058	275.661	242.649	301.531	255.757	248.384	215.595	Not Sig	ENSG00000117411
1860	B4GALT3	243.945	0.0508162	0.16915	0.300421	0.763856	0.874753	220.529	204.111	251.964	276.055	253.65	257.36	Not Sig	ENSG00000158850
1861	B4GALT4	71.5365	0.343001	0.305108	1.12419	0.26093	0.47143	64.9772	59.9487	95.0028	76.1181	78.9915	54.181	Not Sig	ENSG00000121578
1862	B4GALT5	127.963	-0.301028	0.229179	-1.31351	0.189011	0.383751	126.016	114.188	128.047	108.595	135.163	155.77	Not Sig	ENSG00000158470
1863	B4GALT6	83.9748	-0.577171	0.287451	-2.00789	0.0446545	0.145585	115.187	102.769	63.3352	51.7603	81.6245	89.1729	Not Sig	ENSG00000118276
1864	B4GALT7	109.871	-0.735497	0.247039	-2.97725	0.00290849	0.0185266	121.094	120.611	83.988	73.0734	127.264	133.195	FDR < 0.05	ENSG00000027847
1865	B4GAT1	241.476	-0.326994	0.19487	-1.67801	0.0933443	0.243511	198.87	225.521	207.905	244.593	237.852	334.116	Not Sig	ENSG00000174684
1866	B9D1	153.507	0.357953	0.217238	1.64775	0.0994038	0.253511	151.613	159.149	158.338	184.713	150.962	116.263	Not Sig	ENSG00000108641
1867	B9D2	8.08778	-0.612327	0.868899	-0.704716	0.480987	0.683304	9.84503	9.27777	5.50741	6.08945	8.77683	9.03016	Not Sig	ENSG00000123810
1868	BAALC	0.71234	-1.15464	3.12123	-0.369932	0.711433	NA	1.96901	1.42735	0	0	0.877683	0	NA	ENSG00000164929
1869	BAAT	0.498493	-2.20133	3.36006	-0.655145	0.512374	NA	0.984503	0	0	0	0.877683	1.12877	NA	ENSG00000136881
1870	BABAM1	306.735	-0.0816513	0.161279	-0.506273	0.612665	0.777356	284.521	293.32	340.082	275.04	329.131	318.313	Not Sig	ENSG00000105393
1871	BABAM2	151.263	-0.0942339	0.215311	-0.437664	0.66163	0.810243	153.582	159.863	155.584	131.938	139.552	167.058	Not Sig	ENSG00000158019
1872	BACE1	33.6557	0.292088	0.44479	0.656688	0.511381	0.706438	50.2096	32.1154	30.2907	35.5218	28.9635	24.833	Not Sig	ENSG00000186318
1873	BACE2	203.3	0.260441	0.180338	1.44418	0.148688	0.3291	146.691	154.154	261.602	239.518	204.5	213.338	Not Sig	ENSG00000182240
1874	BACH1	257.944	0.725771	0.170444	4.25811	2.06159e-05	0.000295954	224.467	221.953	368.996	318.681	219.421	194.149	FDR < 0.05	ENSG00000156273
1875	BACH2	56.6935	0.67742	0.353345	1.91716	0.055217	0.168902	63.9927	42.8205	68.8426	74.0883	35.1073	55.3098	Not Sig	ENSG00000112182
1876	BAD	118.706	0.326224	0.247389	1.31867	0.187279	0.381358	132.908	95.6324	145.946	123.819	112.343	101.589	Not Sig	ENSG00000002330
1877	BAG1	174.529	-0.103182	0.200557	-0.514474	0.606921	0.774773	187.056	208.393	147.323	166.445	172.026	165.929	Not Sig	ENSG00000107262
1878	BAG2	85.683	-0.380563	0.27069	-1.4059	0.159753	0.344608	78.7602	84.9273	71.5963	80.1778	94.7898	103.847	Not Sig	ENSG00000112208
1879	BAG3	98.7669	-0.837114	0.263857	-3.1726	0.00151078	0.0109683	112.233	102.055	61.9583	73.0734	112.343	130.937	FDR < 0.05	ENSG00000151929
1880	BAG4	170.794	0.0716741	0.19707	0.363698	0.716084	0.845874	147.675	144.876	202.397	173.549	179.047	177.217	Not Sig	ENSG00000156735
1881	BAG5	171.171	-0.296643	0.213322	-1.39059	0.164351	0.351022	147.675	194.833	155.584	151.221	171.148	206.565	Not Sig	ENSG00000166170
1882	BAG6	1392.46	0.0524581	0.102752	0.51053	0.60968	0.776324	1464.94	1331	1347.94	1479.74	1331.45	1399.68	Not Sig	ENSG00000204463
1883	BAHCC1	243.564	-0.996388	0.18749	-5.31437	1.07029e-07	2.80311e-06	260.893	311.876	130.801	164.415	293.146	300.253	FDR < 0.05	ENSG00000266074
1884	BAHD1	85.7591	-0.605286	0.302565	-2.00052	0.0454444	0.147502	103.373	78.5042	57.8278	73.0734	79.8692	121.907	Not Sig	ENSG00000140320
1885	BAIAP2	54.6944	-0.804476	0.357953	-2.24744	0.0246122	0.0948569	64.9772	65.6581	31.6676	39.5814	51.7833	74.4989	Not Sig	ENSG00000175866
1886	BAIAP2L1	133.373	0.208522	0.225588	0.924347	0.355306	0.570831	150.629	121.325	143.193	140.057	121.998	123.036	Not Sig	ENSG00000006453
1887	BAIAP2L2	0.188128	-1.32736	4.97669	-0.266715	0.789689	NA	0	0	0	0	0	1.12877	NA	ENSG00000128298
1888	BAIAP3	7.18795	-1.12026	0.93752	-1.19492	0.23212	0.438494	5.90702	8.5641	2.7537	6.08945	9.65452	10.1589	Not Sig	ENSG00000007516
1889	BAK1	117.635	-0.271035	0.236248	-1.14725	0.251279	0.46049	107.311	111.333	117.032	104.536	144.818	120.778	Not Sig	ENSG00000030110
1890	BAMBI	59.102	-0.105854	0.321761	-0.328985	0.742167	0.862618	53.1631	63.517	57.8278	56.8349	62.3155	60.9536	Not Sig	ENSG00000095739
1891	BANF1	248.848	-0.242358	0.175126	-1.3839	0.166389	0.353824	253.017	234.799	213.412	245.608	252.773	293.48	Not Sig	ENSG00000175334
1892	BANF2	0	NA	NA	NA	NA	NA	0	0	0	0	0	0	NA	ENSG00000125888
1893	BANK1	0	NA	NA	NA	NA	NA	0	0	0	0	0	0	NA	ENSG00000153064
1894	BANP	81.2387	0.185735	0.299302	0.620559	0.53489	0.723815	82.6982	77.0769	75.7269	97.4312	59.6825	94.8167	Not Sig	ENSG00000172530
1895	BAP1	354.636	-0.414941	0.168795	-2.45825	0.0139615	0.0622937	416.445	403.226	250.587	307.517	325.621	424.418	Not Sig	ENSG00000163930
1896	BARD1	237.397	0.30665	0.179009	1.71304	0.0867055	0.232363	223.482	270.483	260.225	254.742	216.788	198.664	Not Sig	ENSG00000138376
1897	BARHL1	0.118946	0	4.99745	0	1	NA	0	0.713675	0	0	0	0	NA	ENSG00000125492
1898	BARHL2	15.4525	-0.573692	0.668723	-0.857892	0.390952	0.603215	19.6901	19.2692	12.3917	9.13418	9.65452	22.5754	Not Sig	ENSG00000143032
1899	BARX1	34.7608	-0.264163	0.477056	-0.553735	0.57976	0.755683	72.8532	53.5256	19.2759	18.2684	25.4528	19.1891	Not Sig	ENSG00000131668
1900	BARX2	16.1729	-1.24419	0.696495	-1.78636	0.0740416	0.208753	21.6591	25.6923	11.0148	4.05963	13.1652	21.4466	Not Sig	ENSG00000043039
1901	BASP1	104.179	0.128473	0.253838	0.506122	0.612771	0.777356	53.1631	49.2435	122.54	149.192	105.322	145.611	Not Sig	ENSG00000176788
1902	BATF	0	NA	NA	NA	NA	NA	0	0	0	0	0	0	NA	ENSG00000156127
1903	BATF2	0.795534	1.7767	3.02396	0.58754	0.556841	NA	1.96901	1.42735	1.37685	0	0	0	NA	ENSG00000168062
1904	BATF3	12.9089	-0.962947	0.744385	-1.29361	0.195799	0.392031	21.6591	17.1282	8.26111	5.07454	14.0429	11.2877	Not Sig	ENSG00000123685
1905	BAX	288.994	-0.436697	0.16874	-2.58799	0.00965386	0.0467963	316.025	293.32	212.035	263.876	308.945	339.76	FDR < 0.05	ENSG00000087088
1906	BAZ1A	663.374	-0.235731	0.123505	-1.90867	0.0563051	0.171486	669.462	681.559	652.628	557.185	724.089	695.323	Not Sig	ENSG00000198604
1907	BAZ1B	1079.59	-0.0190322	0.104338	-0.182409	0.855262	0.926063	1034.71	1076.93	1113.87	1056.52	1140.11	1055.4	Not Sig	ENSG00000009954
1908	BAZ2A	859.113	0.148582	0.109501	1.3569	0.174813	0.364405	839.781	904.939	883.939	908.343	808.346	809.329	Not Sig	ENSG00000076108
1909	BAZ2B	130.666	0.213841	0.2256	0.947879	0.343191	0.558504	129.954	143.449	145.946	128.893	122.876	112.877	Not Sig	ENSG00000123636
1910	BBC3	50.6539	1.2762	0.353765	3.60749	0.000309174	0.00304066	38.3956	44.2478	72.9731	83.2225	28.9635	36.1207	FDR < 0.05	ENSG00000105327
1911	BBIP1	28.1623	-0.265223	0.463698	-0.571975	0.567339	0.747178	31.5041	24.9786	24.7833	26.3876	34.2296	27.0905	Not Sig	ENSG00000214413
1912	BBOF1	4.35763	-0.451079	1.19106	-0.378721	0.704895	NA	0.984503	6.42307	2.7537	5.07454	5.2661	5.64385	NA	ENSG00000119636
1913	BBOX1	0	NA	NA	NA	NA	NA	0	0	0	0	0	0	NA	ENSG00000129151
1914	BBS1	63.9834	-0.047721	0.311055	-0.153416	0.87807	0.937535	58.0857	59.9487	74.35	56.8349	65.8262	68.855	Not Sig	ENSG00000174483
1915	BBS10	169.32	-0.0727808	0.205682	-0.353852	0.72345	0.850741	173.272	173.423	162.469	164.415	192.213	150.126	Not Sig	ENSG00000179941
1916	BBS12	38.9954	0.093671	0.405235	0.231152	0.817197	0.906769	44.3026	40.6795	46.813	30.4473	33.352	38.3782	Not Sig	ENSG00000181004
1917	BBS2	211.888	0.636278	0.185349	3.43286	0.000597244	0.00526471	203.792	164.145	276.747	273.01	176.414	177.217	FDR < 0.05	ENSG00000125124
1918	BBS4	120.819	0.670706	0.232423	2.88571	0.00390533	0.0233289	127.001	111.333	152.831	146.147	93.9121	93.688	FDR < 0.05	ENSG00000140463
1919	BBS5	31.5975	0.0748057	0.448602	0.166753	0.867564	0.932804	29.5351	28.547	23.4065	43.6411	35.1073	29.348	Not Sig	ENSG00000163093
1920	BBS7	292.359	0.313638	0.175009	1.79212	0.0731131	0.206895	215.606	262.632	388.272	320.711	310.7	256.231	Not Sig	ENSG00000138686
1921	BBS9	93.3551	0.061597	0.265773	0.231766	0.81672	0.906769	88.6052	99.2008	107.394	83.2225	86.8906	94.8167	Not Sig	ENSG00000122507
1922	BBX	363.262	0.218637	0.152866	1.43025	0.152645	0.334972	369.189	324.722	433.708	366.382	337.908	347.661	Not Sig	ENSG00000114439
1923	BCAM	48.6407	0.0581331	0.373536	0.155629	0.876325	0.93695	44.3026	57.8076	45.4361	50.7454	35.985	57.5673	Not Sig	ENSG00000187244
1924	BCAN	0.42931	-1.14958	3.65052	-0.31491	0.75283	NA	0.984503	0.713675	0	0	0.877683	0	NA	ENSG00000132692
1925	BCAP29	103.97	0.0430859	0.264939	0.162626	0.870813	0.934154	109.28	89.923	129.424	87.2821	109.71	98.203	Not Sig	ENSG00000075790
1926	BCAP31	1066.22	-0.543785	0.103759	-5.24086	1.59832e-07	4.01195e-06	1082.95	1072.65	828.865	895.149	1241.04	1276.64	FDR < 0.05	ENSG00000185825
1927	BCAR1	144.451	-1.15088	0.241848	-4.7587	1.94847e-06	3.74791e-05	194.932	144.162	81.2343	82.2076	163.249	200.921	FDR < 0.05	ENSG00000050820
1928	BCAR3	65.5667	0.524062	0.303808	1.72498	0.0845313	0.228177	61.0392	50.6709	83.988	82.2076	57.9271	57.5673	Not Sig	ENSG00000137936
1929	BCAS1	0.348421	1.83153	4.1778	0.438395	0.6611	NA	0	0.713675	1.37685	0	0	0	NA	ENSG00000064787
1930	BCAS2	255.347	-0.350993	0.167371	-2.0971	0.0359851	0.125418	243.172	236.94	240.949	222.265	305.434	283.321	Not Sig	ENSG00000116752
1931	BCAS3	223.288	0.249314	0.185278	1.34562	0.178425	0.369356	165.396	204.111	247.833	279.1	237.852	205.436	Not Sig	ENSG00000141376
1932	BCAS4	27.3246	0.726549	0.479523	1.51515	0.129734	0.300532	25.5971	29.9743	27.537	39.5814	17.5537	23.7042	Not Sig	ENSG00000124243
1933	BCAT1	333.503	0.39557	0.148388	2.66578	0.00768095	0.0393389	258.924	256.209	426.824	418.142	336.153	304.768	FDR < 0.05	ENSG00000060982
1934	BCAT2	231.989	0.174375	0.173027	1.00779	0.313555	0.527342	217.575	233.372	243.703	254.742	216.788	225.754	Not Sig	ENSG00000105552
1935	BCCIP	465.155	-0.583124	0.133969	-4.35269	1.34475e-05	0.000207373	447.949	466.743	366.243	384.65	580.149	545.196	FDR < 0.05	ENSG00000107949
1936	BCDIN3D	30.2052	-1.3303	0.516066	-2.57776	0.00994419	0.047947	33.4731	44.2478	22.0296	8.11927	31.5966	41.7645	FDR < 0.05	ENSG00000186666
1937	BCHE	121.571	0.531201	0.228768	2.322	0.0202328	0.0820729	76.7912	82.7863	176.237	161.37	127.264	104.976	Not Sig	ENSG00000114200
1938	BCKDHA	182.816	0.596416	0.197037	3.02692	0.00247056	0.0163109	150.629	168.427	227.181	241.548	170.271	138.839	FDR < 0.05	ENSG00000248098
1939	BCKDHB	106.985	-0.0644012	0.252188	-0.25537	0.798438	0.895346	98.4503	92.7777	125.294	95.4014	103.567	126.422	Not Sig	ENSG00000083123
1940	BCKDK	322.181	-0.562671	0.163153	-3.44873	0.000563239	0.00502083	394.786	323.295	254.718	236.474	365.994	357.82	FDR < 0.05	ENSG00000103507
1941	BCL10	55.7559	0.136448	0.329256	0.414413	0.678571	0.820393	56.1167	47.8162	57.8278	62.9243	57.9271	51.9234	Not Sig	ENSG00000142867
1942	BCL11A	77.726	-0.179801	0.290166	-0.619649	0.535489	0.724138	85.6517	87.0683	66.0889	71.0436	68.4593	88.0441	Not Sig	ENSG00000119866
1943	BCL11B	18.9345	1.19989	0.605249	1.98248	0.0474257	0.152194	17.721	24.9786	28.9139	20.2982	7.02147	14.674	Not Sig	ENSG00000127152
1944	BCL2	13.6948	0.473258	0.630766	0.750291	0.45308	0.658953	6.89152	7.85042	17.8991	21.3131	15.7983	12.4165	Not Sig	ENSG00000171791
1945	BCL2A1	0.479516	0.239121	3.52597	0.0678172	0.945931	NA	0.984503	0	0	1.01491	0.877683	0	NA	ENSG00000140379
1946	BCL2L1	34.5432	0.63043	0.429364	1.46829	0.142026	0.319201	34.4576	43.5342	41.3056	37.5516	28.9635	21.4466	Not Sig	ENSG00000171552
1947	BCL2L10	0	NA	NA	NA	NA	NA	0	0	0	0	0	0	NA	ENSG00000137875
1948	BCL2L11	16.5382	-0.292948	0.602478	-0.486238	0.626798	0.787255	16.7365	12.8461	13.7685	17.2534	14.9206	23.7042	Not Sig	ENSG00000153094
1949	BCL2L12	234.815	-0.592179	0.176584	-3.35351	0.000797923	0.00663905	255.971	225.521	183.121	186.743	284.369	273.162	FDR < 0.05	ENSG00000126453
1950	BCL2L13	289.679	0.664461	0.161356	4.11797	3.82225e-05	0.000510547	269.754	260.491	368.996	372.471	251.895	214.466	FDR < 0.05	ENSG00000099968
1951	BCL2L14	0.640309	0.125437	3.08457	0.0406659	0.967562	NA	0.984503	0.713675	0	1.01491	0	1.12877	NA	ENSG00000121380
1952	BCL2L15	0.310364	-1.14566	4.379	-0.261625	0.793611	NA	0.984503	0	0	0	0.877683	0	NA	ENSG00000188761
1953	BCL2L2	57.1026	0.299382	0.331495	0.903126	0.366459	0.581818	48.2406	44.2478	56.4509	81.1927	60.5601	51.9234	Not Sig	ENSG00000129473
1954	BCL2L2-PABPN1	414.411	-0.04588	0.141764	-0.323636	0.746213	0.864309	428.259	381.102	411.679	414.083	444.985	406.357	Not Sig	ENSG00000258643
1955	BCL3	12.2342	1.44731	0.714621	2.02529	0.042838	0.14141	11.814	9.27777	22.0296	16.2385	6.14378	7.90139	Not Sig	ENSG00000069399
1956	BCL6	31.8663	1.07909	0.444195	2.42931	0.0151274	0.0658047	33.4731	23.5513	41.3056	49.7305	22.8198	20.3179	Not Sig	ENSG00000113916
1957	BCL6B	21.0914	-1.52884	0.569981	-2.68227	0.00731243	0.0378028	24.6126	16.4145	9.63796	12.1789	29.8412	33.8631	FDR < 0.05	ENSG00000161940
1958	BCL7A	66.9087	-0.0166606	0.314715	-0.0529385	0.957781	0.978547	71.8687	60.6623	53.6972	79.1629	64.9486	71.1125	Not Sig	ENSG00000110987
1959	BCL7B	47.6289	-0.413427	0.366952	-1.12665	0.259889	0.470286	59.0702	49.9572	42.6824	33.492	50.9056	49.6659	Not Sig	ENSG00000106635
1960	BCL7C	215.857	0.171768	0.183107	0.938077	0.348205	0.563638	232.343	248.359	205.151	225.31	180.803	203.179	Not Sig	ENSG00000099385
1961	BCL9	204.418	-0.750949	0.195693	-3.83737	0.000124357	0.00140997	200.839	221.953	133.555	164.415	232.586	273.162	FDR < 0.05	ENSG00000116128
1962	BCL9L	68.5812	0.05326	0.319494	0.166701	0.867605	0.932804	53.1631	73.5085	66.0889	78.148	57.0494	83.529	Not Sig	ENSG00000186174
1963	BCLAF1	998.833	-1.1548	0.108327	-10.6603	1.56086e-26	3.24352e-24	1138.09	1116.19	585.162	573.423	1243.68	1336.46	FDR < 0.05	ENSG00000029363
1964	BCLAF3	24.4711	0.792823	0.51527	1.53866	0.123889	0.29179	22.6436	24.9786	24.7833	37.5516	13.1652	23.7042	Not Sig	ENSG00000173681
1965	BCO1	0.575591	-2.05631	3.22731	-0.637161	0.52402	NA	0.984503	0.713675	0	0	1.75537	0	NA	ENSG00000135697
1966	BCO2	3.06459	-0.504496	1.51285	-0.333474	0.738776	NA	2.95351	7.13675	1.37685	2.02982	2.63305	2.25754	NA	ENSG00000197580
1967	BCOR	1477.74	-0.227052	0.101892	-2.22836	0.0258565	0.0982778	1509.24	1540.82	1321.78	1355.92	1461.34	1677.35	Not Sig	ENSG00000183337
1968	BCORL1	203.945	-0.227905	0.187219	-1.21732	0.223482	0.427407	248.095	254.068	158.338	173.549	196.601	193.02	Not Sig	ENSG00000085185
1969	BCR	614.718	-0.197207	0.120766	-1.63296	0.102477	0.259022	641.896	645.162	545.233	572.408	626.666	656.944	Not Sig	ENSG00000186716
1970	BCS1L	290.794	-0.24131	0.162081	-1.48883	0.136533	0.310381	288.459	302.598	286.385	243.578	313.333	310.412	Not Sig	ENSG00000074582
1971	BDH1	4.87761	0.294031	1.33631	0.220033	0.825846	NA	10.8295	9.27777	4.13056	1.01491	1.75537	2.25754	NA	ENSG00000161267
1972	BDH2	139.084	0.392902	0.221492	1.77389	0.0760816	0.212931	123.063	118.47	172.106	165.43	144.818	110.62	Not Sig	ENSG00000164039
1973	BDKRB1	0	NA	NA	NA	NA	NA	0	0	0	0	0	0	NA	ENSG00000100739
1974	BDKRB2	1.24181	1.33708	2.62068	0.510203	0.609909	NA	0	3.56837	2.7537	0	0	1.12877	NA	ENSG00000168398
1975	BDNF	4.30218	-0.176462	1.16144	-0.151934	0.879239	NA	1.96901	2.14102	8.26111	2.02982	3.51073	7.90139	NA	ENSG00000176697
1976	BDP1	831.986	0.250493	0.115381	2.17101	0.0299301	0.109715	644.849	624.465	1082.21	942.85	880.316	817.23	Not Sig	ENSG00000145734
1977	BEAN1	2.06832	-0.408364	1.65468	-0.246793	0.805068	NA	1.96901	0	1.37685	3.04473	2.63305	3.38631	NA	ENSG00000166546
1978	BECN1	138.176	0.20298	0.228207	0.889453	0.37376	0.588076	128.97	157.008	159.715	131.938	135.163	116.263	Not Sig	ENSG00000126581
1979	BECN2	0.28303	0	4.524	0	1	NA	0.984503	0.713675	0	0	0	0	NA	ENSG00000196289
1980	BEGAIN	4.02168	0.751788	1.21633	0.61808	0.536523	NA	4.92251	0.713675	5.50741	6.08945	3.51073	3.38631	NA	ENSG00000183092
1981	BEND2	0	NA	NA	NA	NA	NA	0	0	0	0	0	0	NA	ENSG00000177324
1982	BEND3	52.4313	-1.20982	0.375899	-3.21847	0.00128876	0.00968943	52.1786	74.9358	30.2907	26.3876	59.6825	71.1125	FDR < 0.05	ENSG00000178409
1983	BEND4	95.6631	-0.382716	0.267615	-1.4301	0.152688	0.334972	92.5433	81.3589	70.2194	102.506	116.732	110.62	Not Sig	ENSG00000188848
1984	BEND5	5.31638	-0.371187	1.15779	-0.320601	0.748513	NA	7.87602	7.13675	0	7.10436	5.2661	4.51508	NA	ENSG00000162373
1985	BEND6	2.19056	-0.364076	1.65911	-0.21944	0.826307	NA	2.95351	0	1.37685	3.04473	3.51073	2.25754	NA	ENSG00000151917
1986	BEND7	26.3556	-0.0226389	0.517357	-0.0437588	0.965097	0.982458	39.3801	19.2692	30.2907	19.2833	22.8198	27.0905	Not Sig	ENSG00000165626
1987	BEST1	3.98023	4.35514	1.77431	2.45456	0.0141056	NA	0	2.8547	11.0148	9.13418	0.877683	0	NA	ENSG00000167995
1988	BEST2	0.188128	-1.32736	4.97669	-0.266715	0.789689	NA	0	0	0	0	0	1.12877	NA	ENSG00000039987
1989	BEST3	0.146281	-1.1437	4.98837	-0.229274	0.818656	NA	0	0	0	0	0.877683	0	NA	ENSG00000127325
1990	BEST4	0.348421	1.83153	4.1778	0.438395	0.6611	NA	0	0.713675	1.37685	0	0	0	NA	ENSG00000142959
1991	BET1	54.6275	0.635163	0.327082	1.94191	0.0521485	0.162816	43.3181	39.9658	75.7269	73.0734	48.2726	47.4084	Not Sig	ENSG00000105829
1992	BET1L	55.1251	0.0719936	0.341363	0.210901	0.832965	0.914407	63.9927	52.0982	49.5667	59.8796	46.5172	58.6961	Not Sig	ENSG00000177951
1993	BEX1	65.5031	-0.548945	0.314359	-1.74624	0.0807698	0.221514	49.2251	62.8034	53.6972	59.8796	73.7254	93.688	Not Sig	ENSG00000133169
1994	BEX2	108.212	0.22393	0.245045	0.913834	0.360804	0.575952	99.4348	102.055	115.656	124.834	92.1567	115.135	Not Sig	ENSG00000133134
1995	BEX3	544.702	-0.370545	0.132729	-2.79173	0.0052427	0.029285	509.972	496.004	513.566	472.947	587.17	688.55	FDR < 0.05	ENSG00000166681
1996	BEX4	91.6165	-0.0996604	0.263044	-0.378874	0.704782	0.838725	82.6982	92.7777	97.7565	83.2225	93.9121	99.3318	Not Sig	ENSG00000102409
1997	BEX5	19.2493	-0.235924	0.563196	-0.418902	0.675288	0.817882	8.86052	16.4145	22.0296	19.2833	18.4313	30.4768	Not Sig	ENSG00000184515
1998	BFAR	261.409	0.560049	0.176314	3.17642	0.00149104	0.0108623	226.436	234.799	320.806	339.994	254.528	191.891	FDR < 0.05	ENSG00000103429
1999	BFSP1	10.2155	0.554538	0.806555	0.687539	0.491743	0.692285	14.7675	15.7008	8.26111	10.1491	7.89915	4.51508	Not Sig	ENSG00000125864
[truncated: 18,171 more rows]

## Sheet: Up-regulated genes
GeneName	GeneID	baseMean	log2FoldChange	lfcSE	stat	pvalue	padj	WT1_2	WT2_2	KO1_2	KO2_2	KOplWT1_2	KOplWT2_2
ABCA8	ENSG00000141338	26.4545	2.25081	0.499652	4.50476	6.64472e-06	0.000112155	1.96901	0.713675	60.5815	67.9989	10.5322	16.9316
AC022826.2	ENSG00000258677	49.1915	1.09446	0.356265	3.07205	0.00212596	0.0145142	40.3646	46.3888	77.1037	64.9541	32.4743	33.8631
ACADVL	ENSG00000072778	233.542	1.16698	0.190433	6.12805	8.89613e-10	3.48047e-08	200.839	256.923	311.169	342.024	157.105	133.195
ACSF2	ENSG00000167107	29.7868	1.639	0.510543	3.21031	0.00132591	0.00990996	23.6281	34.2564	45.4361	46.6858	21.9421	6.77262
ACSS3	ENSG00000111058	104.227	1.1203	0.249578	4.48877	7.16342e-06	0.00012011	73.8377	64.2307	176.237	157.311	70.2147	83.529
ADAMTS1	ENSG00000154734	877.991	1.37874	0.116109	11.8745	1.60553e-32	4.5226e-30	758.067	833.572	1298.37	1354.9	480.093	542.939
ADAMTS10	ENSG00000142303	21.2825	1.67836	0.554425	3.02721	0.00246821	0.0163038	18.7056	22.1239	31.6676	34.5069	10.5322	10.1589
ADAMTS2	ENSG00000087116	49.3484	1.58401	0.37655	4.20666	2.59178e-05	0.000361027	57.1012	44.2478	70.2194	76.1181	28.0859	20.3179
ADAMTS7	ENSG00000136378	36.8128	1.89714	0.450274	4.21331	2.51659e-05	0.0003521	25.5971	39.9658	53.6972	69.0138	20.1867	12.4165
ADGRB3	ENSG00000135298	117.113	1.05408	0.244541	4.31043	1.62936e-05	0.000243559	80.7292	104.196	181.744	168.475	93.0344	74.4989
ADGRG2	ENSG00000173698	14.8628	1.96973	0.655484	3.005	0.00265577	0.0172816	8.86052	8.5641	28.9139	28.4174	8.77683	5.64385
ADPRM	ENSG00000170222	32.2174	1.19307	0.433978	2.74914	0.00597516	0.0323403	26.5816	20.6966	55.0741	46.6858	22.8198	21.4466
AGAP2	ENSG00000135439	26.2358	1.30819	0.482385	2.71191	0.00668961	0.0351857	21.6591	14.9872	45.4361	40.5963	16.676	18.0603
AKNA	ENSG00000106948	31.7599	2.15544	0.489612	4.40235	1.07084e-05	0.000170956	29.5351	34.2564	52.3204	50.7454	7.89915	15.8028
AL096711.2	ENSG00000255330	52.9665	1.65578	0.358682	4.6163	3.90643e-06	7.07398e-05	48.2406	43.5342	78.4806	93.3716	31.5966	22.5754
ALDH1L2	ENSG00000136010	198.886	1.36909	0.191874	7.13539	9.65104e-13	5.99689e-11	138.815	150.585	353.851	298.383	126.386	125.294
AMOTL2	ENSG00000114019	86.6151	1.14004	0.272606	4.18201	2.88945e-05	0.000396393	70.8842	58.5213	125.294	143.102	63.1932	58.6961
ANKRD1	ENSG00000148677	10.1615	4.32094	1.07889	4.005	6.20183e-05	0.000766969	0	0.713675	26.1602	31.4622	2.63305	0
ANKRD12	ENSG00000101745	191.109	1.0259	0.192026	5.34249	9.16767e-08	2.44651e-06	174.257	167	282.255	258.802	141.307	123.036
ANO8	ENSG00000074855	88.356	1.01364	0.26528	3.82102	0.000132899	0.00149267	69.8997	70.6538	133.555	126.864	61.4378	67.7262
ARRDC3	ENSG00000113369	55.1094	1.56913	0.34479	4.55097	5.3398e-06	9.31049e-05	28.5506	29.2607	103.264	101.491	42.1288	25.9617
ARSG	ENSG00000141337	28.2443	2.14574	0.503343	4.26298	2.01715e-05	0.000290819	15.752	17.8419	44.0593	66.984	15.7983	9.03016
ASMTL	ENSG00000169093	205.619	1.0748	0.181093	5.9351	2.93673e-09	1.03406e-07	146.691	147.731	311.169	325.786	154.472	147.869
ASMTL	ENSG00000169093	205.619	1.0748	0.181093	5.9351	2.93673e-09	1.03406e-07	146.691	147.731	311.169	325.786	154.472	147.869
ASNS	ENSG00000070669	1342.94	1.99926	0.106439	18.7832	1.03674e-78	1.1947e-75	581.841	614.474	2870.74	2620.49	726.722	643.399
ASS1	ENSG00000130707	342.236	2.22906	0.156827	14.2134	7.56083e-46	3.30487e-43	159.489	142.021	714.586	728.704	148.328	160.285
ATF3	ENSG00000162772	90.0811	2.76744	0.307333	9.0047	2.16253e-19	2.74123e-17	57.1012	48.5299	169.353	209.071	23.6974	32.7343
BBC3	ENSG00000105327	50.6539	1.2762	0.353765	3.60749	0.000309174	0.00304066	38.3956	44.2478	72.9731	83.2225	28.9635	36.1207
BNIP1	ENSG00000113734	102.761	1.27021	0.254191	4.99709	5.82023e-07	1.27422e-05	71.8687	62.8034	183.121	158.326	77.2361	63.2112
BRD2	ENSG00000204256	3332.18	1.74954	0.0846005	20.6801	5.23701e-95	8.29805e-92	1923.72	1777.76	6213.73	6343.18	1867.71	1866.99
BTBD8	ENSG00000189195	88.5913	1.04637	0.274116	3.81724	0.000134954	0.00151254	75.8067	75.6495	145.946	110.625	61.4378	62.0824
BTG1	ENSG00000133639	153.322	1.41228	0.219241	6.44164	1.18186e-10	5.44771e-09	137.83	106.338	256.094	235.459	93.9121	90.3016
BTN3A3	ENSG00000111801	41.2835	1.19687	0.391658	3.0559	0.00224384	0.0151777	28.5506	33.5427	53.6972	75.1032	26.3305	30.4768
C12orf57	ENSG00000111678	91.1561	1.05593	0.271981	3.88238	0.000103439	0.00119743	92.5433	72.7948	118.409	139.042	63.1932	60.9536
C9orf85	ENSG00000155621	31.7024	1.69678	0.473771	3.58144	0.000341705	0.00330141	30.5196	27.8333	63.3352	37.5516	14.0429	16.9316
CACNB4	ENSG00000182389	62.1728	1.14687	0.325253	3.52608	0.000421754	0.00391373	40.3646	51.3846	110.148	84.2374	47.3949	39.507
CAMK1D	ENSG00000183049	37.7998	1.056	0.399828	2.64115	0.00826254	0.0417607	32.4886	31.4017	56.4509	53.7901	28.9635	23.7042
CCDC112	ENSG00000164221	97.3318	1.28093	0.258409	4.95697	7.16006e-07	1.53832e-05	58.0857	61.376	177.614	152.236	73.7254	60.9536
CCDC174	ENSG00000154781	47.6062	1.0215	0.360222	2.83574	0.00457199	0.0263071	39.3801	38.5384	78.4806	60.8945	33.352	34.9919
CCN1	ENSG00000142871	44.336	2.34928	0.389543	6.03086	1.63086e-09	6.04467e-08	13.783	12.8461	97.7565	102.506	21.0644	18.0603
CCNB1IP1	ENSG00000100814	397.592	1.69413	0.142709	11.8713	1.66942e-32	4.60034e-30	251.048	234.085	718.717	732.764	222.054	226.883
CDH12	ENSG00000154162	75.9803	1.02717	0.27663	3.71314	0.0002047	0.00216774	29.5351	30.688	133.555	131.938	65.8262	64.3399
CDKL2	ENSG00000138769	31.3369	1.86561	0.461309	4.04417	5.25095e-05	0.000669735	22.6436	28.547	53.6972	53.7901	15.7983	13.5452
CDKN1A	ENSG00000124762	93.9823	1.03299	0.262962	3.92829	8.55509e-05	0.00101445	80.7292	88.4957	122.54	142.087	62.3155	67.7262
CDKN1B	ENSG00000111276	124.899	1.46526	0.247991	5.90851	3.45211e-09	1.1891e-07	107.311	84.2136	224.427	184.713	64.0709	84.6578
CDYL2	ENSG00000166446	47.2363	1.04986	0.367298	2.85833	0.00425874	0.0249348	22.6436	37.8248	74.35	76.1181	38.6181	33.8631
CEP57L1	ENSG00000183137	134.879	1.08074	0.224976	4.80382	1.55667e-06	3.09284e-05	92.5433	88.4957	238.195	188.773	97.4228	103.847
CHCHD6	ENSG00000159685	112.84	1.00714	0.262163	3.84165	0.000122208	0.00138866	75.8067	118.47	158.338	164.415	87.7683	72.2413
CHD2	ENSG00000173575	292.321	1.17556	0.172299	6.8228	8.92834e-12	4.87826e-10	280.583	259.064	432.331	407.993	160.616	213.338
CKS2	ENSG00000123975	458.342	1.00485	0.142336	7.05967	1.66896e-12	1.00741e-10	365.251	317.585	740.746	639.392	332.642	354.434
CLK1	ENSG00000013441	167.861	1.26241	0.20204	6.24834	4.14835e-10	1.72408e-08	116.171	132.03	271.24	264.891	116.732	106.104
CLK4	ENSG00000113240	117.427	1.27617	0.237509	5.37314	7.73778e-08	2.10481e-06	77.7757	71.3675	177.614	215.161	82.5022	80.1427
CLYBL	ENSG00000125246	17.9493	1.84128	0.621661	2.96187	0.00305778	0.0192934	19.6901	19.2692	26.1602	27.4025	6.14378	9.03016
COMMD7	ENSG00000149600	60.4663	1.03566	0.32478	3.18881	0.00142861	0.0104858	64.9772	58.5213	79.8574	81.1927	42.1288	36.1207
CPNE1	ENSG00000214078	355.18	1.13675	0.152458	7.45617	8.90729e-14	6.41527e-12	393.801	383.243	487.406	444.53	221.176	200.921
CREBRF	ENSG00000164463	68.3211	2.27023	0.330937	6.86	6.88605e-12	3.8284e-10	45.2871	29.9743	147.323	129.908	28.0859	29.348
CRELD1	ENSG00000163703	38.3715	1.24701	0.413063	3.01895	0.00253657	0.016634	34.4576	39.9658	52.3204	56.8349	18.4313	28.2193
CRYL1	ENSG00000165475	37.0427	1.19826	0.423622	2.82861	0.00467512	0.0267548	33.4731	43.5342	56.4509	44.656	19.309	24.833
CUL7	ENSG00000044090	274.652	1.16989	0.169744	6.89208	5.49808e-12	3.11132e-10	260.893	274.765	357.981	412.053	180.803	161.414
DALRD3	ENSG00000178149	130.17	1.01355	0.232148	4.36597	1.26562e-05	0.000196846	88.6052	115.615	195.513	190.803	103.567	86.9153
DDB2	ENSG00000134574	113.616	1.14969	0.251449	4.57225	4.8252e-06	8.48325e-05	115.187	103.483	159.715	160.356	84.2576	58.6961
DDIT3	ENSG00000175197	33.6616	1.91314	0.442364	4.32482	1.52658e-05	0.000230094	24.6126	17.1282	64.712	61.9094	16.676	16.9316
DDR2	ENSG00000162733	384.35	1.96349	0.15115	12.9903	1.38824e-38	4.63089e-36	101.404	110.62	864.663	803.808	232.586	193.02
DEF6	ENSG00000023892	45.7159	1.1708	0.372122	3.14628	0.00165363	0.0118026	43.3181	44.9615	70.2194	58.8647	29.8412	27.0905
DENND2A	ENSG00000146966	21.9849	1.50078	0.536418	2.79778	0.00514556	0.0288862	17.721	20.6966	35.7981	33.492	14.0429	10.1589
DLG4	ENSG00000132535	40.4177	1.9115	0.408916	4.67454	2.9461e-06	5.47578e-05	19.6901	24.2649	66.0889	90.3269	18.4313	23.7042
DNAJB9	ENSG00000128590	45.8943	1.19757	0.384909	3.11132	0.00186251	0.0130294	40.3646	42.8205	82.6111	51.7603	30.7189	27.0905
DOCK1	ENSG00000150760	352.783	1.16613	0.152896	7.62697	2.40333e-14	1.84634e-12	437.119	434.628	444.723	417.127	195.723	187.376
DUSP1	ENSG00000120129	289.446	1.83276	0.175147	10.4641	1.26289e-25	2.50132e-23	137.83	171.996	535.595	579.513	172.904	138.839
DUSP10	ENSG00000143507	24.7045	1.64938	0.513849	3.20986	0.001328	0.00991386	20.6746	12.8461	49.5667	37.5516	14.0429	13.5452
DUSP8	ENSG00000184545	84.9319	1.13354	0.284852	3.97938	6.90954e-05	0.000847054	57.1012	65.6581	108.771	156.296	59.6825	62.0824
EBF4	ENSG00000088881	28.0278	1.22898	0.475585	2.58415	0.00976192	0.0472289	26.5816	24.2649	37.175	44.656	14.0429	21.4466
EDIL3	ENSG00000164176	115.431	2.07518	0.257515	8.05848	7.72494e-16	6.84765e-14	28.5506	22.1239	251.964	267.936	74.6031	47.4084
EIF4A2	ENSG00000156976	1145.53	1.78915	0.109334	16.3642	3.44799e-60	2.08127e-57	694.074	663.717	2156.15	2119.13	569.616	670.49
EIF4EBP1	ENSG00000187840	369.752	1.08134	0.146272	7.39268	1.43902e-13	9.91358e-12	286.49	258.35	552.118	584.587	277.348	259.617
EML2	ENSG00000125746	115.332	1.65546	0.24543	6.74516	1.52858e-11	8.21031e-10	87.6207	74.9358	187.252	214.146	61.4378	66.5975
EPHA6	ENSG00000080224	159.436	1.23871	0.204767	6.04935	1.45427e-09	5.43786e-08	130.939	124.893	242.326	249.667	102.689	106.104
ERC2	ENSG00000187672	42.2807	1.05521	0.390591	2.70157	0.00690127	0.0361788	27.5661	43.5342	59.2046	63.9392	28.9635	30.4768
ERN1	ENSG00000178607	68.4731	1.08552	0.300137	3.61674	0.000298337	0.00294985	44.3026	47.8162	115.656	101.491	55.294	46.2796
ERO1B	ENSG00000086619	117.522	1.11346	0.237475	4.68875	2.74878e-06	5.15438e-05	97.4658	102.769	163.845	181.669	86.013	73.3701
EXD3	ENSG00000187609	18.6803	1.92023	0.596605	3.21859	0.00128821	0.00968943	10.8295	13.5598	28.9139	40.5963	11.4099	6.77262
EZH1	ENSG00000108799	119.64	1.27172	0.239815	5.30292	1.13966e-07	2.97249e-06	94.5123	94.205	187.252	187.758	88.646	65.4687
FAM114A1	ENSG00000197712	33.4188	1.48495	0.453055	3.27765	0.00104676	0.00825685	39.3801	35.6837	48.1898	44.656	20.1867	12.4165
FAM184A	ENSG00000111879	155.954	1.10612	0.205652	5.37863	7.5055e-08	2.05485e-06	128.97	129.175	227.181	235.459	108.833	106.104
FANCE	ENSG00000112039	221.572	1.03821	0.179319	5.78973	7.0501e-09	2.32122e-07	161.458	165.573	312.545	361.307	169.393	159.157
FEZ1	ENSG00000149557	21.8908	1.76063	0.595472	2.9567	0.0031095	0.0195613	30.5196	29.2607	31.6676	23.3429	5.2661	11.2877
FLNA	ENSG00000196924	8469.78	1.19504	0.0887553	13.4645	2.53133e-41	1.00273e-38	5422.64	5982.02	13495.9	13938.8	6361.45	5617.89
FO393400.1	ENSG00000285382	52.4167	1.12545	0.347133	3.24213	0.00118639	0.00911894	53.1631	52.0982	71.5963	72.0585	35.1073	30.4768
FRY	ENSG00000073910	75.132	1.01629	0.284835	3.56798	0.000359739	0.00344936	55.1322	59.235	111.525	113.67	57.0494	54.181
GAB2	ENSG00000033327	28.9634	2.12584	0.478167	4.4458	8.75653e-06	0.000143038	13.783	16.4145	53.6972	62.9243	12.2876	14.674
GABBR1	ENSG00000204681	94.5417	1.22236	0.276711	4.41746	9.98659e-06	0.000161056	59.0702	89.923	145.946	147.162	67.5816	57.5673
GAD1	ENSG00000128683	39.3092	1.1277	0.394482	2.85869	0.00425401	0.0249186	35.4421	28.547	59.2046	58.8647	28.9635	24.833
GADD45A	ENSG00000116717	36.1055	1.44714	0.423274	3.41891	0.000628718	0.00547517	37.4111	28.547	52.3204	57.8498	20.1867	20.3179
GALNT3	ENSG00000115339	33.9449	1.65664	0.475913	3.48098	0.000499587	0.00451373	41.3491	37.1111	59.2046	36.5367	19.309	10.1589
GKAP1	ENSG00000165113	44.4278	1.04499	0.385199	2.71286	0.00667044	0.0351286	47.2561	32.829	70.2194	55.82	33.352	27.0905
GPC2	ENSG00000213420	41.9058	1.53265	0.396776	3.86276	0.000112113	0.00128844	27.5661	37.1111	60.5815	78.148	25.4528	22.5754
GPR63	ENSG00000112218	49.2291	1.21011	0.363709	3.32714	0.000877411	0.00713868	33.4731	46.3888	77.1037	73.0734	28.0859	37.2494
GSS	ENSG00000100983	250.807	1.02306	0.170685	5.99387	2.04908e-09	7.50699e-08	205.761	226.235	363.489	356.233	186.069	167.058
GYPC	ENSG00000136732	15.0502	2.27688	0.687466	3.31199	0.000926346	0.0074602	9.84503	9.27777	26.1602	32.4771	3.51073	9.03016
HAPLN2	ENSG00000132702	9.28621	3.41325	0.993406	3.43591	0.000590565	0.00521994	2.95351	6.42307	22.0296	20.2982	1.75537	2.25754
HBP1	ENSG00000105856	104.67	1.32638	0.258293	5.13518	2.81874e-07	6.65369e-06	89.5897	81.3589	141.816	184.713	68.4593	62.0824
HCFC2	ENSG00000111727	89.9428	1.13278	0.27383	4.13681	3.52174e-05	0.00047491	76.7912	70.6538	151.454	118.744	66.7039	55.3098
HES1	ENSG00000114315	267.135	1.64891	0.173459	9.50604	1.98058e-21	2.9888e-19	202.808	163.431	470.883	466.858	150.962	147.869
HES4	ENSG00000188290	721.928	1.13359	0.116779	9.70713	2.81145e-22	4.45474e-20	504.065	469.598	1120.76	1184.4	506.423	546.325
HMGCL	ENSG00000117305	68.5564	1.03505	0.312951	3.30738	0.000941721	0.0075648	70.8842	51.3846	90.8722	103.521	51.7833	42.8933
HOXA4	ENSG00000197576	26.7713	1.28713	0.483787	2.66052	0.00780192	0.0398137	21.6591	22.1239	35.7981	46.6858	14.0429	20.3179
HOXA6	ENSG00000106006	78.7479	1.10887	0.287749	3.85361	0.000116388	0.00132913	69.8997	54.9529	128.047	109.61	53.5387	56.4385
HSD11B1L	ENSG00000167733	39.1126	1.70666	0.407558	4.18753	2.82004e-05	0.000389398	31.5041	27.1196	60.5815	74.0883	21.0644	20.3179
HSD17B8	ENSG00000204228	26.7875	1.51935	0.501011	3.03257	0.00242477	0.0160924	27.5661	29.2607	33.0444	43.6411	11.4099	15.8028
HSPG2	ENSG00000142798	182.466	1.17561	0.194018	6.05928	1.36728e-09	5.1277e-08	145.706	158.436	265.732	282.145	121.998	120.778
ICA1	ENSG00000003147	20.6011	1.44983	0.564972	2.56621	0.0102818	0.0491819	20.6746	19.9829	28.9139	31.4622	7.89915	14.674
ID1	ENSG00000125968	60.5585	1.58766	0.340926	4.6569	3.21004e-06	5.91431e-05	53.1631	39.2521	85.3648	117.729	35.1073	32.7343
ID2	ENSG00000115738	200.508	1.04937	0.192019	5.46494	4.63063e-08	1.31022e-06	178.195	192.692	305.661	255.757	130.775	139.968
ID3	ENSG00000117318	172.76	1.08561	0.222527	4.87858	1.0685e-06	2.19519e-05	100.419	90.6367	256.094	316.651	107.955	164.801
IFT140	ENSG00000187535	160.909	1.04326	0.221986	4.69965	2.60607e-06	4.91586e-05	132.908	184.128	218.919	217.19	98.3005	114.006
ING4	ENSG00000111653	37.9672	1.5894	0.415672	3.82369	0.000131471	0.00148136	33.4731	26.406	70.2194	55.82	19.309	22.5754
INPP5D	ENSG00000168918	26.3438	2.62405	0.528781	4.96245	6.96095e-07	1.49927e-05	8.86052	8.5641	71.5963	49.7305	11.4099	7.90139
ISL2	ENSG00000159556	37.4585	1.22159	0.43163	2.83019	0.00465205	0.0266468	30.5196	50.6709	50.9435	49.7305	23.6974	19.1891
ITGA9	ENSG00000144668	15.8245	2.02763	0.665189	3.0482	0.00230214	0.0155058	14.7675	13.5598	24.7833	28.4174	4.38842	9.03016
JAG1	ENSG00000101384	100.36	1.68416	0.271489	6.20342	5.52506e-10	2.25921e-08	71.8687	73.5085	162.469	184.713	43.0065	66.5975
JUN	ENSG00000177606	1086.67	1.73486	0.105024	16.5186	2.69416e-61	1.79743e-58	627.128	681.559	2012.96	1995.31	616.134	586.961
JUND	ENSG00000130522	609.528	1.00226	0.124165	8.07203	6.91378e-16	6.21554e-14	447.949	489.581	863.286	949.954	453.762	452.637
KCNJ4	ENSG00000168135	35.2198	1.39801	0.420395	3.32547	0.000882682	0.00717695	23.6281	20.6966	50.9435	70.0287	24.5751	21.4466
KDM7A	ENSG00000006459	247.392	1.04433	0.182247	5.73032	1.00244e-08	3.22511e-07	182.133	214.816	374.504	359.278	200.112	153.513
KIAA0408	ENSG00000189367	23.828	1.93476	0.545415	3.54731	0.000389186	0.00367066	20.6746	25.6923	44.0593	32.4771	8.77683	11.2877
KIF17	ENSG00000117245	80.2746	1.01303	0.29589	3.42366	0.000617843	0.00540123	72.8532	79.9316	90.8722	128.893	60.5601	48.5371
KIF1A	ENSG00000130294	230.751	1.29807	0.196711	6.59888	4.14279e-11	2.05133e-09	279.599	271.196	290.516	300.413	98.3005	144.483
KIZ	ENSG00000088970	117.542	1.00071	0.239082	4.18564	2.84359e-05	0.000391371	122.078	101.342	161.092	160.356	82.5022	77.8852
KLF6	ENSG00000067082	64.7435	1.92106	0.337479	5.69237	1.25287e-08	3.95059e-07	56.1167	36.3974	117.032	116.714	27.2082	34.9919
KLF7	ENSG00000118263	28.5906	2.24979	0.490715	4.58471	4.54616e-06	8.09371e-05	12.7985	17.1282	50.9435	65.9691	12.2876	12.4165
KLHL24	ENSG00000114796	215.037	1.68109	0.188847	8.90191	5.48951e-19	6.75583e-17	142.753	155.581	382.765	374.501	130.775	103.847
LAMB2	ENSG00000172037	317.303	1.09674	0.168708	6.50083	7.98771e-11	3.75008e-09	317.01	373.965	452.984	374.501	195.723	189.633
LCA5	ENSG00000135338	55.4855	1.35383	0.336906	4.01841	5.85928e-05	0.000733915	42.3336	32.1154	93.6259	92.3567	38.6181	33.8631
LETMD1	ENSG00000050426	163.693	1.3717	0.20431	6.71383	1.89587e-11	1.00975e-09	120.109	117.043	265.732	270.981	96.5452	111.748
LRIG2	ENSG00000198799	306.809	1.06667	0.166751	6.39678	1.58687e-10	7.18398e-09	245.141	262.632	454.361	449.604	243.996	185.118
LRP1	ENSG00000123384	1048.53	1.00746	0.107726	9.35198	8.60246e-21	1.22522e-18	835.843	919.213	1548.96	1479.74	724.089	783.367
LRP12	ENSG00000147650	115.703	1.22011	0.237585	5.13544	2.8148e-07	6.65369e-06	101.404	94.205	177.614	171.52	77.2361	72.2413
LSM11	ENSG00000155858	113.487	1.02793	0.236326	4.34964	1.36363e-05	0.000209774	90.5743	87.782	172.106	165.43	86.013	79.0139
LYSMD1	ENSG00000163155	31.4701	1.14031	0.443071	2.57366	0.0100629	0.0483903	26.5816	32.1154	42.6824	46.6858	19.309	21.4466
MACROD1	ENSG00000133315	110.082	1.31251	0.244253	5.37358	7.719e-08	2.10421e-06	82.6982	85.641	165.222	185.728	74.6031	66.5975
MAFB	ENSG00000204103	42.9745	1.26087	0.37661	3.34793	0.000814171	0.00675421	24.6126	24.9786	63.3352	83.2225	28.9635	32.7343
MAGED2	ENSG00000102316	675.892	1.05586	0.119256	8.85372	8.46484e-19	1.01227e-16	555.26	591.636	967.927	996.64	492.38	451.508
MANBA	ENSG00000109323	114.762	1.18354	0.248362	4.76539	1.88485e-06	3.64213e-05	106.326	79.9316	162.469	185.728	72.8477	81.2715
MCF2L2	ENSG00000053524	18.4017	1.65218	0.576181	2.86747	0.00413775	0.0244005	11.814	12.1325	33.0444	32.4771	9.65452	11.2877
MED30	ENSG00000164758	46.9014	1.18384	0.382143	3.0979	0.00194895	0.0135147	37.4111	54.2393	74.35	57.8498	31.5966	25.9617
MICAL1	ENSG00000135596	42.1875	1.01271	0.385442	2.62741	0.00860371	0.0430053	39.3801	32.1154	63.3352	57.8498	25.4528	34.9919
MINDY4	ENSG00000106125	44.6941	1.02092	0.394045	2.59087	0.00957345	0.0465311	49.2251	35.6837	55.0741	66.984	22.8198	38.3782
MMD	ENSG00000108960	42.3021	1.11505	0.391411	2.8488	0.00438846	0.0254941	42.3336	31.4017	68.8426	54.8051	31.5966	24.833
MRC2	ENSG00000011028	275.513	1.40481	0.1729	8.12496	4.47494e-16	4.11046e-14	191.978	244.077	441.969	441.485	167.638	165.929
MSMO1	ENSG00000052802	473.709	1.16934	0.132967	8.79419	1.44085e-18	1.70694e-16	316.025	316.872	780.675	750.017	358.095	320.571
MVP	ENSG00000013364	13.7183	2.34914	0.708292	3.31662	0.000911134	0.00735639	6.89152	9.27777	24.7833	30.4473	5.2661	5.64385
MYC	ENSG00000136997	1396.31	1.00105	0.0943256	10.6127	2.60114e-26	5.31807e-24	915.588	898.516	2205.72	2170.89	1078.67	1108.45
MYO15B	ENSG00000266714	18.8365	1.57024	0.604727	2.59662	0.00941472	0.0458826	22.6436	24.2649	22.0296	27.4025	8.77683	7.90139
MYT1	ENSG00000196132	21.3654	1.72431	0.548362	3.14447	0.00166386	0.0118423	17.721	14.2735	34.4213	39.5814	13.1652	9.03016
NAB2	ENSG00000166886	87.2725	1.21072	0.277969	4.35558	1.32716e-05	0.00020516	68.9152	64.9444	139.062	133.968	69.337	47.4084
NACAD	ENSG00000136274	21.1143	1.51165	0.554856	2.72441	0.00644169	0.0341509	19.6901	17.8419	38.5519	27.4025	9.65452	13.5452
NFKBIL1	ENSG00000204498	112.982	1.16934	0.250523	4.6676	3.04745e-06	5.65586e-05	91.5588	78.5042	155.584	194.862	69.337	88.0441
NIBAN1	ENSG00000135842	85.3004	1.1002	0.269678	4.0797	4.50947e-05	0.0005893	63.0082	57.094	140.439	126.864	62.3155	62.0824
NOXA1	ENSG00000188747	23.4038	1.49263	0.522273	2.85795	0.00426382	0.024953	19.6901	21.4102	34.4213	38.5665	10.5322	15.8028
NPNT	ENSG00000168743	38.7014	1.52591	0.402444	3.7916	0.000149682	0.00165565	26.5816	19.2692	71.5963	66.984	26.3305	21.4466
NR1D2	ENSG00000174738	390.749	1.20554	0.149427	8.06775	7.16074e-16	6.39222e-14	260.893	276.906	642.99	619.094	301.923	242.686
NUPR1	ENSG00000176046	9.26877	7.18546	1.59867	4.49464	6.96892e-06	0.000117159	0.984503	1.42735	24.7833	28.4174	0	0
OLFM2	ENSG00000105088	27.9265	1.88361	0.512764	3.67344	0.000239302	0.00245068	17.721	24.2649	34.4213	63.9392	11.4099	15.8028
OSER1	ENSG00000132823	167.918	1.17097	0.208402	5.61881	1.92277e-08	5.83087e-07	143.737	127.034	261.602	249.667	127.264	98.203
OTUD1	ENSG00000165312	65.4139	1.54992	0.310611	4.9899	6.04119e-07	1.31577e-05	43.3181	41.3931	119.786	109.61	37.7404	40.6357
OXR1	ENSG00000164830	232.279	1.12205	0.182582	6.14543	7.97495e-10	3.16898e-08	196.901	197.688	355.228	330.86	176.414	136.581
PATJ	ENSG00000132849	232.45	1.15464	0.187444	6.15995	7.27661e-10	2.9282e-08	222.498	278.333	305.661	311.577	145.695	130.937
PCGF1	ENSG00000115289	91.1998	1.3168	0.261691	5.03189	4.8568e-07	1.0858e-05	61.0392	58.5213	148.7	156.296	60.5601	62.0824
PCK2	ENSG00000100889	371.601	2.31088	0.159194	14.5162	9.57318e-48	4.33392e-45	185.087	157.008	755.892	815.986	171.148	144.483
PCOLCE	ENSG00000106333	25.565	1.35595	0.485516	2.79279	0.00522552	0.0292337	19.6901	18.5555	41.3056	41.6112	17.5537	14.674
PGGHG	ENSG00000142102	70.3866	1.15856	0.329209	3.51921	0.000432841	0.00400184	57.1012	87.0683	79.8574	111.64	40.3734	46.2796
PHF20	ENSG00000025293	204.25	1.00309	0.198694	5.04843	4.45465e-07	1.00475e-05	190.994	208.393	271.24	281.13	159.738	114.006
PHF21B	ENSG00000056487	29.6161	1.50008	0.467566	3.20826	0.00133539	0.00995726	30.5196	23.5513	42.6824	48.7156	17.5537	14.674
PIM1	ENSG00000137193	101.185	2.32345	0.268891	8.64087	5.57864e-18	6.31382e-16	42.3336	41.3931	201.02	235.459	47.3949	39.507
PLEKHH2	ENSG00000152527	97.1933	1.13421	0.262997	4.31264	1.61317e-05	0.000241708	80.7292	85.641	137.685	149.192	74.6031	55.3098
PMAIP1	ENSG00000141682	124.61	1.17421	0.23414	5.01499	5.30362e-07	1.17533e-05	115.187	113.474	181.744	178.624	88.646	69.9838
PMM1	ENSG00000100417	100.838	1.0503	0.252187	4.16476	3.11677e-05	0.000425276	72.8532	80.6452	162.469	142.087	70.2147	76.7564
PPP1R15A	ENSG00000087074	104.466	2.41488	0.271059	8.90906	5.14654e-19	6.39583e-17	53.1631	64.9444	214.789	214.146	44.7618	34.9919
PPP4R4	ENSG00000119698	97.5781	1.00454	0.253384	3.9645	7.3549e-05	0.000893871	69.8997	74.2222	155.584	139.042	71.0923	75.6276
PRKAB2	ENSG00000131791	71.972	1.29548	0.296676	4.36664	1.26171e-05	0.000196479	50.2096	54.9529	106.018	125.849	47.3949	47.4084
PRKN	ENSG00000185345	7.28856	4.09267	1.27234	3.21664	0.00129703	0.00974001	2.95351	4.99572	16.5222	17.2534	0.877683	1.12877
PTP4A3	ENSG00000184489	15.6459	1.91967	0.673121	2.8519	0.00434587	0.0253163	15.752	14.2735	23.4065	27.4025	9.65452	3.38631
PTPRM	ENSG00000173482	115.722	1.22142	0.238178	5.12819	2.92541e-07	6.87988e-06	72.8532	80.6452	187.252	191.818	89.5237	72.2413
R3HDM2	ENSG00000179912	187.259	1.06658	0.202619	5.26397	1.4098e-07	3.5957e-06	162.443	180.56	243.703	283.159	111.466	142.225
RAPGEF3	ENSG00000079337	11.5904	2.62947	0.791458	3.32231	0.000892764	0.00724036	0.984503	4.28205	33.0444	22.328	4.38842	4.51508
RAPGEF4	ENSG00000091428	71.225	1.08537	0.295451	3.67362	0.00023914	0.00245068	59.0702	63.517	100.51	106.565	49.1503	48.5371
RASA4	ENSG00000105808	86.6619	1.37011	0.274544	4.9905	6.02244e-07	1.31395e-05	73.8377	79.2179	134.931	129.908	53.5387	48.5371
RASA4B	ENSG00000170667	85.087	1.3186	0.276732	4.76488	1.88964e-06	3.64583e-05	70.8842	76.3632	130.801	128.893	56.1717	47.4084
RBM11	ENSG00000185272	40.2794	1.41126	0.412789	3.41884	0.000628893	0.00547517	39.3801	27.1196	53.6972	73.0734	20.1867	28.2193
RBM15	ENSG00000162775	817.036	1.09782	0.115839	9.47712	2.614e-21	3.89825e-19	685.214	730.803	1171.7	1205.71	590.681	518.106
RFFL	ENSG00000092871	58.1068	1.08225	0.330526	3.27434	0.00105909	0.00831272	46.2716	58.5213	81.2343	84.2374	37.7404	40.6357
RFX3	ENSG00000080298	61.2213	1.36587	0.331229	4.12364	3.72925e-05	0.000499176	60.0547	43.5342	96.3796	93.3716	33.352	40.6357
RGL2	ENSG00000237441	105.247	1.21658	0.251105	4.8449	1.26676e-06	2.56509e-05	89.5897	98.4871	165.222	145.132	67.5816	65.4687
RGS17	ENSG00000091844	23.0234	1.54849	0.530427	2.91932	0.00350794	0.0214218	22.6436	16.4145	34.4213	39.5814	14.9206	10.1589
RHOB	ENSG00000143878	526.651	3.10077	0.145426	21.3219	7.10951e-101	1.502e-97	134.877	117.043	1244.67	1358.96	147.451	156.899
RHOT1	ENSG00000126858	325.426	1.21158	0.166626	7.27126	3.56152e-13	2.3271e-11	248.095	234.799	559.002	466.858	196.601	247.201
RILPL1	ENSG00000188026	46.2072	1.10043	0.367106	2.99758	0.00272129	0.0176085	43.3181	36.3974	67.4657	66.984	28.0859	34.9919
RIPOR2	ENSG00000111913	20.0936	1.94575	0.565138	3.44297	0.000575355	0.00510014	8.86052	10.7051	46.813	33.492	10.5322	10.1589
RNF169	ENSG00000166439	225.134	1.13626	0.185415	6.12823	8.88609e-10	3.48047e-08	178.195	201.97	366.243	301.428	148.328	154.642
RPL22L1	ENSG00000163584	230.366	1.30881	0.184089	7.10966	1.16331e-12	7.15829e-11	209.699	221.953	357.981	318.681	123.753	150.126
RPL3	ENSG00000100316	13135.3	1.14045	0.0770963	14.7925	1.63711e-49	7.98153e-47	10599.2	11047.7	19540.3	19787.7	9256.05	8580.91
RPS18	ENSG00000231500	7660.23	1.07766	0.0804642	13.393	6.64002e-41	2.55057e-38	6206.31	5914.94	11949.7	11013.8	5512.73	5363.92
RPS6KA2	ENSG00000071242	146.887	1.52204	0.21594	7.04844	1.8094e-12	1.08189e-10	85.6517	79.9316	245.08	285.189	89.5237	95.9455
RSRC2	ENSG00000111011	151.337	1.10426	0.213375	5.17523	2.27636e-07	5.49621e-06	134.877	131.316	225.804	213.131	111.466	91.4304
RSRP1	ENSG00000117616	112.515	1.07098	0.236812	4.52247	6.11216e-06	0.000104417	82.6982	87.0683	166.599	175.579	80.7469	82.4003
SAMD8	ENSG00000156671	115.276	1.06251	0.248069	4.28311	1.84297e-05	0.000269452	80.7292	109.906	156.961	181.669	83.3799	79.0139
SAT1	ENSG00000130066	142.225	2.39984	0.243495	9.85581	6.46906e-23	1.07897e-20	92.5433	64.9444	297.4	288.234	60.5601	49.6659
SDHAF4	ENSG00000154079	51.6807	2.42076	0.379183	6.38415	1.72348e-10	7.71971e-09	37.4111	28.547	95.0028	110.625	19.309	19.1891
SENP7	ENSG00000138468	118.397	1.04822	0.233974	4.48007	7.46183e-06	0.000124292	110.264	108.479	167.976	163.4	78.9915	81.2715
SHC2	ENSG00000129946	59.1241	1.08426	0.333501	3.25116	0.00114935	0.00887278	60.0547	56.3803	89.4954	73.0734	43.0065	32.7343
SLC12A4	ENSG00000124067	93.4833	1.30858	0.280832	4.65965	3.16755e-06	5.84452e-05	73.8377	99.2008	125.294	150.206	49.1503	63.2112
SLC25A27	ENSG00000153291	39.9921	1.67614	0.417472	4.01497	5.94533e-05	0.000743225	22.6436	38.5384	74.35	61.9094	21.0644	21.4466
SLC7A11	ENSG00000151012	137.891	1.38786	0.225031	6.16741	6.94161e-10	2.81124e-08	65.9617	81.3589	257.471	235.459	103.567	83.529
SNCAIP	ENSG00000064692	26.2365	1.38266	0.501755	2.75565	0.00585748	0.0318527	22.6436	12.1325	38.5519	49.7305	14.0429	20.3179
SNHG32	ENSG00000204387	132.094	2.19469	0.239879	9.14917	5.73711e-20	7.65512e-18	62.0237	76.3632	287.762	249.667	61.4378	55.3098
SNX5	ENSG00000089006	782.784	1.06073	0.116573	9.09928	9.09334e-20	1.2007e-17	637.958	672.995	1181.34	1109.29	579.271	515.848
SOGA3	ENSG00000214338	52.9665	1.65578	0.358682	4.6163	3.90643e-06	7.07398e-05	48.2406	43.5342	78.4806	93.3716	31.5966	22.5754
SOX4	ENSG00000124766	844.481	1.54235	0.119524	12.9041	4.26762e-38	1.38709e-35	698.997	716.529	1277.72	1441.17	496.769	435.705
SPAG7	ENSG00000091640	82.4572	1.00501	0.283496	3.54504	0.000392552	0.00369412	70.8842	66.3717	104.641	133.968	65.8262	53.0522
SPSB3	ENSG00000162032	68.0248	1.14854	0.309783	3.70754	0.00020928	0.00219787	41.3491	55.6666	118.409	96.4163	50.0279	46.2796
SSH3	ENSG00000172830	48.5926	1.01342	0.378758	2.67564	0.00745869	0.0383555	49.2251	68.5128	52.3204	63.9392	31.5966	25.9617
SSPO	ENSG00000197558	37.3878	1.14634	0.421585	2.71913	0.00654537	0.0345705	35.4421	49.2435	49.5667	46.6858	21.9421	21.4466
ST3GAL1	ENSG00000008513	35.618	1.13473	0.415312	2.73224	0.00629058	0.0335745	22.6436	31.4017	55.0741	54.8051	27.2082	22.5754
STC2	ENSG00000113739	298.586	1.49813	0.163193	9.1801	4.30704e-20	5.87054e-18	267.785	251.927	491.536	447.575	158.861	173.831
STON1	ENSG00000243244	83.8987	1.95932	0.29432	6.6571	2.79286e-11	1.43329e-09	70.8842	67.0854	128.047	162.385	37.7404	37.2494
STON1-GTF2A1L	ENSG00000068781	83.8669	1.95778	0.293412	6.67248	2.51517e-11	1.3123e-09	70.8842	67.7991	129.424	160.356	38.6181	36.1207
STX8	ENSG00000170310	73.6072	1.11476	0.297172	3.75122	0.000175978	0.00191148	56.1167	64.2307	122.54	97.4312	48.2726	53.0522
TAF1A	ENSG00000143498	73.4786	1.23945	0.293724	4.2198	2.44522e-05	0.000343251	57.1012	61.376	121.163	105.55	48.2726	47.4084
TCF24	ENSG00000261787	23.5932	1.44643	0.550593	2.62705	0.00861288	0.0430053	29.5351	28.547	37.175	24.3578	14.0429	7.90139
THBS3	ENSG00000169231	42.8628	1.46658	0.407192	3.60169	0.00031616	0.0030947	32.4886	52.0982	68.8426	57.8498	21.0644	24.833
THSD4	ENSG00000187720	29.6257	1.6483	0.463021	3.55989	0.000371011	0.00352289	18.7056	15.7008	45.4361	62.9243	15.7983	19.1891
TIPARP	ENSG00000163659	142.107	1.02855	0.225455	4.56213	5.06378e-06	8.88554e-05	92.5433	92.7777	192.759	253.727	100.056	120.778
TLE2	ENSG00000065717	63.5022	1.01747	0.308024	3.30321	0.000955839	0.00765879	46.2716	46.3888	96.3796	96.4163	44.7618	50.7947
TMEM101	ENSG00000091947	148.902	1.09308	0.233	4.69132	2.71454e-06	5.09771e-05	93.5278	139.167	239.572	211.101	114.099	95.9455
TMEM39A	ENSG00000176142	142.423	1.11072	0.222527	4.99141	5.99409e-07	1.31002e-05	118.14	120.611	227.181	194.862	107.955	85.7866
TMEM42	ENSG00000169964	39.2931	1.04652	0.402706	2.59872	0.00935722	0.04562	43.3181	42.8205	48.1898	52.7752	27.2082	21.4466
TMEM74B	ENSG00000125895	25.7801	1.52148	0.548233	2.77524	0.00551604	0.0304157	15.752	29.2607	37.175	44.656	21.0644	6.77262
TNFRSF12A	ENSG00000006327	47.9511	1.74073	0.362964	4.79588	1.61962e-06	3.18793e-05	29.5351	25.6923	89.4954	89.3119	25.4528	28.2193
TNFSF9	ENSG00000125657	38.3816	1.25036	0.407348	3.06951	0.00214413	0.0145966	37.4111	25.6923	61.9583	55.82	24.5751	24.833
TRMT11	ENSG00000066651	232.505	1.02456	0.173212	5.91505	3.31771e-09	1.1522e-07	191.978	194.833	348.344	327.815	165.004	167.058
TRPM4	ENSG00000130529	120.794	2.0441	0.26267	7.782	7.13873e-15	5.76373e-13	63.0082	78.5042	224.427	243.578	43.0065	72.2413
TRPT1	ENSG00000149743	66.1929	1.01106	0.329835	3.06536	0.0021741	0.0147611	55.1322	61.376	86.7417	101.491	59.6825	32.7343
TSC22D3	ENSG00000157514	321.379	2.16846	0.173947	12.4662	1.14144e-35	3.44497e-33	248.095	193.406	576.901	638.377	128.142	143.354
TSNARE1	ENSG00000171045	46.5813	1.06684	0.364062	2.93039	0.00338536	0.0208416	41.3491	45.6752	67.4657	62.9243	31.5966	30.4768
TTC39B	ENSG00000155158	73.9645	1.21857	0.298761	4.07875	4.52795e-05	0.000590496	41.3491	57.8076	130.801	110.625	53.5387	49.6659
UBE2W	ENSG00000104343	50.1903	1.14296	0.352052	3.24658	0.00116801	0.00900044	39.3801	45.6752	79.8574	69.0138	33.352	33.8631
VLDLR	ENSG00000147852	96.137	1.18501	0.267995	4.42176	9.79013e-06	0.00015829	74.8222	98.4871	130.801	149.192	61.4378	62.0824
WIPI1	ENSG00000070540	15.5487	1.8064	0.657173	2.74874	0.00598242	0.032352	16.7365	14.2735	26.1602	22.328	7.02147	6.77262
WTIP	ENSG00000142279	19.6249	1.52074	0.558795	2.72147	0.00649923	0.0343984	12.7985	11.4188	33.0444	36.5367	14.9206	9.03016
WWC3	ENSG00000047644	75.7383	1.27311	0.279698	4.55172	5.32086e-06	9.29025e-05	1.96901	4.28205	151.454	165.43	65.8262	65.4687
YPEL5	ENSG00000119801	49.4535	1.4666	0.365849	4.00876	6.10371e-05	0.000757051	41.3491	34.2564	90.8722	72.0585	33.352	24.833
ZBTB8A	ENSG00000160062	54.6152	1.2554	0.35052	3.58153	0.000341587	0.00330141	58.0857	55.6666	82.6111	67.9989	27.2082	36.1207
ZC3H6	ENSG00000188177	71.3025	1.68909	0.312537	5.40446	6.50052e-08	1.79522e-06	63.9927	68.5128	110.148	114.685	29.8412	40.6357
ZFAND1	ENSG00000104231	166.148	1.10116	0.209318	5.2607	1.43509e-07	3.64554e-06	133.892	148.444	260.225	228.354	125.509	100.461
ZFP37	ENSG00000136866	41.3214	1.42431	0.416392	3.4206	0.00062484	0.00545487	26.5816	39.9658	72.9731	59.8796	31.5966	16.9316
ZGRF1	ENSG00000138658	366.725	1.18286	0.156037	7.58064	3.43848e-14	2.59442e-12	269.754	315.444	564.509	558.2	271.204	221.239
ZNF133	ENSG00000125846	82.8951	1.14618	0.284166	4.03348	5.49576e-05	0.000693295	65.9617	83.4999	128.047	111.64	51.7833	56.4385
ZNF277	ENSG00000198839	180.499	1.01348	0.193987	5.22445	1.74675e-07	4.33303e-06	130.939	146.303	272.617	265.906	127.264	139.968
ZNF449	ENSG00000173275	87.3239	1.31957	0.270632	4.87587	1.08332e-06	2.22203e-05	59.0702	57.8076	155.584	134.983	54.4164	62.0824
ZNF467	ENSG00000181444	36.6097	1.39567	0.416194	3.35342	0.000798194	0.00663905	22.6436	15.7008	57.8278	73.0734	21.0644	29.348
ZNF624	ENSG00000197566	47.8635	1.03672	0.36043	2.87634	0.00402316	0.0239089	34.4576	43.5342	72.9731	67.9989	37.7404	30.4768
ZNF627	ENSG00000198551	50.7996	1.1312	0.348854	3.24263	0.00118431	0.00910941	43.3181	47.8162	71.5963	75.1032	34.2296	32.7343
ZNF670	ENSG00000277462	36.626	1.11706	0.409769	2.72606	0.00640949	0.0340372	29.5351	32.1154	57.8278	50.7454	28.0859	21.4466
ZP3	ENSG00000188372	35.1683	1.5724	0.424192	3.70682	0.000209876	0.00220231	21.6591	12.8461	61.9583	70.0287	21.9421	22.5754
ZSCAN18	ENSG00000121413	25.141	1.40627	0.50632	2.77743	0.00547902	0.0302491	15.752	22.1239	34.4213	47.7007	18.4313	12.4165

## Sheet: Down-regulated genes
GeneName	GeneID	baseMean	log2FoldChange	lfcSE	stat	pvalue	padj	WT1_2	WT2_2	KO1_2	KO2_2	KOplWT1_2	KOplWT2_2
ABCB1	ENSG00000085563	125.444	-1.29326	0.244561	-5.2881	1.23594e-07	3.2104e-06	145.706	156.295	57.8278	72.0585	165.004	155.77
AC008537.1	ENSG00000268797	18.1702	-1.7241	0.647195	-2.66395	0.00772283	0.0395055	16.7365	27.1196	6.88426	8.11927	21.9421	28.2193
AC010646.1	ENSG00000269095	30.4736	-1.31337	0.489806	-2.68142	0.00733114	0.0378686	39.3801	40.6795	9.63796	19.2833	37.7404	36.1207
AC091167.7	ENSG00000284626	16.0667	-4.00986	1.14696	-3.49608	0.000472144	0.00431811	27.5661	27.8333	2.7537	0	20.1867	18.0603
AC093525.2	ENSG00000260272	121.759	-1.02334	0.249561	-4.10054	4.12186e-05	0.000545394	136.846	134.884	75.7269	75.1032	130.775	177.217
ACP2	ENSG00000134575	117.517	-1.09782	0.243532	-4.50789	6.5476e-06	0.000111012	128.97	133.457	74.35	66.984	150.084	151.255
ADAT3	ENSG00000213638	37.3654	-1.52318	0.45157	-3.37307	0.000743351	0.00626511	48.2406	47.8162	11.0148	21.3131	43.8842	51.9234
ADI1	ENSG00000182551	159.539	-1.19851	0.227949	-5.25783	1.45769e-07	3.69553e-06	225.451	184.842	71.5963	93.3716	195.723	186.247
AGFG2	ENSG00000106351	28.3302	-1.31274	0.49016	-2.67818	0.00740226	0.0381582	27.5661	34.2564	12.3917	18.2684	36.8627	40.6357
AL445423.3	ENSG00000286231	141.365	-1.14547	0.232275	-4.93152	8.15937e-07	1.72957e-05	177.21	186.269	81.2343	70.0287	156.228	177.217
AL592490.1	ENSG00000197991	61.8705	-1.02658	0.333389	-3.07921	0.00207549	0.0142444	73.8377	74.9358	35.7981	37.5516	82.5022	66.5975
ALG1	ENSG00000033011	135.757	-1.47883	0.2414	-6.12609	9.00663e-10	3.51286e-08	164.412	149.872	74.35	58.8647	196.601	170.444
ALG8	ENSG00000159063	378.717	-1.1271	0.154184	-7.31013	2.66874e-13	1.77115e-11	389.863	401.799	218.919	245.608	547.674	468.44
AMH	ENSG00000104899	53.5419	-1.49577	0.383016	-3.90524	9.4131e-05	0.0011038	62.0237	76.3632	30.2907	18.2684	63.1932	71.1125
AMIGO3	ENSG00000176020	20.7514	-1.54882	0.594514	-2.60518	0.00918259	0.0449869	25.5971	24.9786	11.0148	8.11927	33.352	21.4466
ANKEF1	ENSG00000132623	31.5981	-1.3689	0.492538	-2.77927	0.00544809	0.0300915	34.4576	51.3846	12.3917	16.2385	33.352	41.7645
ANKRD52	ENSG00000139645	276.893	-1.20389	0.181227	-6.64297	3.07417e-11	1.55251e-09	341.622	351.842	125.294	165.43	315.966	361.207
ANTXR1	ENSG00000169604	64.4058	-1.28454	0.337753	-3.80319	0.000142847	0.00159115	75.8067	67.0854	31.6676	38.5665	72.8477	100.461
AP5M1	ENSG00000053770	141.744	-1.24202	0.233683	-5.31497	1.06678e-07	2.79968e-06	159.489	134.884	81.2343	84.2374	216.788	173.831
ARHGAP27	ENSG00000159314	28.6105	-1.69755	0.52557	-3.22992	0.00123826	0.00940455	45.2871	32.829	9.63796	12.1789	33.352	38.3782
ARMC5	ENSG00000140691	81.2873	-1.55313	0.308606	-5.03274	4.83522e-07	1.08288e-05	107.311	84.9273	33.0444	41.6112	115.854	104.976
ASF1B	ENSG00000105011	47.1989	-1.62088	0.418102	-3.87676	0.000105856	0.00122429	59.0702	60.6623	20.6528	19.2833	45.6395	77.8852
ATAD3B	ENSG00000160072	460.965	-1.29346	0.141058	-9.1697	4.74355e-20	6.39673e-18	488.313	505.995	239.572	271.995	610.868	649.043
ATG2A	ENSG00000110046	219.654	-1.11688	0.190737	-5.8556	4.75289e-09	1.6109e-07	253.017	254.782	123.917	130.923	252.773	302.511
ATP6V0C	ENSG00000185883	192.975	-1.23626	0.201821	-6.1255	9.04012e-10	3.51511e-08	214.622	196.261	100.51	120.774	245.751	279.935
ATP6V0D1	ENSG00000159720	169.96	-1.45067	0.218341	-6.64404	3.05205e-11	1.54751e-09	198.87	191.265	90.8722	78.148	208.889	251.716
B3GALT6	ENSG00000176022	134.246	-1.31397	0.246405	-5.33258	9.68277e-08	2.57314e-06	143.737	154.154	61.9583	82.2076	157.983	205.436
B3GNT10	ENSG00000214654	50.9387	-1.70544	0.386983	-4.40701	1.04805e-05	0.000167529	62.0237	61.376	26.1602	17.2534	71.0923	67.7262
BCAR1	ENSG00000050820	144.451	-1.15088	0.241848	-4.7587	1.94847e-06	3.74791e-05	194.932	144.162	81.2343	82.2076	163.249	200.921
BCDIN3D	ENSG00000186666	30.2052	-1.3303	0.516066	-2.57776	0.00994419	0.047947	33.4731	44.2478	22.0296	8.11927	31.5966	41.7645
BCL6B	ENSG00000161940	21.0914	-1.52884	0.569981	-2.68227	0.00731243	0.0378028	24.6126	16.4145	9.63796	12.1789	29.8412	33.8631
BCLAF1	ENSG00000029363	998.833	-1.1548	0.108327	-10.6603	1.56086e-26	3.24352e-24	1138.09	1116.19	585.162	573.423	1243.68	1336.46
BEND3	ENSG00000178409	52.4313	-1.20982	0.375899	-3.21847	0.00128876	0.00968943	52.1786	74.9358	30.2907	26.3876	59.6825	71.1125
BX255925.3	ENSG00000284976	25.2326	-1.40412	0.53503	-2.62438	0.00868068	0.0432402	31.5041	32.829	8.26111	15.2236	34.2296	29.348
C15orf39	ENSG00000167173	307.684	-1.11038	0.163414	-6.79488	1.08401e-11	5.87219e-10	359.343	373.965	183.121	169.49	365.116	395.07
CABLES1	ENSG00000134508	147.142	-1.24077	0.226675	-5.47377	4.40552e-08	1.24932e-06	169.334	176.278	79.8574	80.1778	204.5	172.702
CBX6	ENSG00000183741	400.082	-1.48148	0.152129	-9.7383	2.06991e-22	3.3213e-20	453.856	447.474	190.006	205.012	587.17	516.977
CCDC86	ENSG00000110104	244.925	-1.15655	0.193988	-5.96198	2.492e-09	8.87321e-08	263.847	255.496	117.032	174.564	309.822	348.79
CCNF	ENSG00000162063	207.415	-1.14142	0.206753	-5.52071	3.37632e-08	9.86133e-07	234.312	237.654	129.424	111.64	225.565	305.897
CD3EAP	ENSG00000117877	79.6402	-2.03942	0.313155	-6.5125	7.39124e-11	3.52223e-09	84.6672	83.4999	28.9139	31.4622	122.876	126.422
CDC42EP2	ENSG00000149798	26.7705	-1.46986	0.52455	-2.80213	0.00507664	0.0285626	35.4421	25.6923	9.63796	16.2385	30.7189	42.8933
CDK2AP1	ENSG00000111328	96.3226	-1.02576	0.285683	-3.59055	0.000329977	0.00321506	118.14	84.2136	59.2046	63.9392	107.955	144.483
CENPBD1	ENSG00000177946	16.326	-1.89703	0.693733	-2.73452	0.00624717	0.033399	18.7056	24.2649	5.50741	6.08945	21.9421	21.4466
CERK	ENSG00000100422	231.017	-1.19307	0.186256	-6.40557	1.49811e-10	6.83095e-09	245.141	279.047	129.424	132.953	315.088	284.45
CHAC2	ENSG00000143942	60.9066	-1.47265	0.344874	-4.27012	1.95364e-05	0.000283022	68.9152	74.9358	31.6676	27.4025	86.8906	75.6276
CHAMP1	ENSG00000198824	48.2003	-2.26017	0.439124	-5.147	2.64685e-07	6.28305e-06	69.8997	52.8119	19.2759	10.1491	61.4378	75.6276
CHTF8	ENSG00000168802	71.9188	-1.04751	0.31115	-3.36658	0.000761056	0.00638039	90.5743	76.3632	48.1898	38.5665	88.646	89.1729
CITED1	ENSG00000125931	753.768	-1.00691	0.118539	-8.49437	1.99015e-17	2.10226e-15	643.865	574.508	549.364	548.051	1061.12	1145.7
CLP1	ENSG00000172409	84.3254	-1.20391	0.284198	-4.23616	2.27375e-05	0.000322756	83.6827	79.2179	45.4361	57.8498	124.631	115.135
CLPTM1	ENSG00000104853	385.254	-1.64198	0.168283	-9.75727	1.71708e-22	2.82671e-20	470.592	394.662	180.368	170.505	491.503	603.892
CLUH	ENSG00000132361	681.715	-1.03887	0.132524	-7.83911	4.53745e-15	3.80905e-13	805.323	778.619	381.388	436.411	769.728	918.819
CMTR2	ENSG00000180917	50.8195	-1.44277	0.380297	-3.79381	0.000148354	0.00164383	68.9152	66.3717	23.4065	22.328	64.0709	59.8248
CRELD2	ENSG00000184164	140.782	-1.04811	0.228628	-4.58433	4.55439e-06	8.09698e-05	155.551	156.295	82.6111	90.3269	162.371	197.535
CSTB	ENSG00000160213	79.3948	-1.1871	0.301269	-3.94033	8.13709e-05	0.000973074	68.9152	74.9358	53.6972	47.7007	95.6675	135.452
CTNS	ENSG00000040531	35.2724	-1.88077	0.481924	-3.90263	9.51523e-05	0.00111269	43.3181	44.2478	9.63796	16.2385	39.4957	58.6961
CUL3	ENSG00000036257	313.482	-1.02807	0.163333	-6.29433	3.08722e-10	1.31321e-08	409.553	374.679	177.614	182.684	353.706	382.653
CYB561A3	ENSG00000162144	42.2868	-1.3494	0.412855	-3.26846	0.00108136	0.00842489	49.2251	59.9487	19.2759	21.3131	50.9056	53.0522
CYB561D2	ENSG00000114395	50.2504	-1.10631	0.377018	-2.93438	0.00334217	0.0206459	58.0857	68.5128	31.6676	24.3578	65.8262	53.0522
CYREN	ENSG00000122783	84.7355	-1.09194	0.290749	-3.75559	0.00017293	0.0018816	106.326	108.479	49.5667	44.656	107.955	91.4304
DDX28	ENSG00000182810	123.343	-1.42068	0.244271	-5.81599	6.02771e-09	2.00019e-07	141.768	137.739	64.712	60.8945	174.659	160.285
DHCR24	ENSG00000116133	552.823	-1.42311	0.14081	-10.1066	5.16615e-24	9.09529e-22	667.493	612.333	293.269	260.831	687.226	795.783
DHRS4	ENSG00000157326	46.1089	-1.13398	0.421896	-2.68782	0.00719212	0.0372415	61.0392	44.9615	28.9139	24.3578	39.4957	77.8852
DHX34	ENSG00000134815	327.282	-1.30118	0.157789	-8.24635	1.63307e-16	1.59237e-14	358.359	341.85	177.614	186.743	455.518	443.607
DHX37	ENSG00000150990	437.531	-1.17217	0.140533	-8.34093	7.37082e-17	7.41528e-15	484.375	488.867	246.456	260.831	583.659	560.999
DNAJA1	ENSG00000086061	739.481	-1.5512	0.119316	-13.0008	1.21031e-38	4.14646e-36	804.339	779.333	375.881	351.158	1062.87	1063.3
DNAJC30	ENSG00000176410	34.1896	-1.3098	0.462137	-2.83423	0.00459369	0.026408	50.2096	41.3931	15.1454	17.2534	35.985	45.1508
DOCK8	ENSG00000107099	52.2808	-1.47383	0.382233	-3.85585	0.000115328	0.00131821	48.2406	64.2307	31.6676	22.328	85.1353	62.0824
DOHH	ENSG00000129932	49.8513	-1.21328	0.384127	-3.15854	0.00158561	0.0114395	52.1786	52.8119	22.0296	35.5218	55.294	81.2715
DOK3	ENSG00000146094	16.29	-3.15943	0.90398	-3.49502	0.000474022	0.00432904	18.7056	32.1154	2.7537	2.02982	18.4313	23.7042
DOLK	ENSG00000175283	88.3042	-2.0071	0.313438	-6.4035	1.51853e-10	6.89923e-09	94.5123	107.051	41.3056	25.3727	143.062	118.521
DPH2	ENSG00000132768	172.983	-1.39595	0.220059	-6.34354	2.2455e-10	9.81517e-09	199.854	209.107	68.8426	102.506	227.32	230.269
DSEL	ENSG00000171451	35.5418	-1.25291	0.429124	-2.91968	0.00350388	0.0214152	26.5816	29.2607	28.9139	18.2684	60.5601	49.6659
EGLN3	ENSG00000129521	47.0562	-1.42721	0.421597	-3.38526	0.000711118	0.0060376	71.8687	67.7991	27.537	12.1789	54.4164	48.5371
EIF2B1	ENSG00000111361	189.744	-1.0002	0.203439	-4.91644	8.81341e-07	1.84659e-05	223.482	194.833	104.641	133.968	234.341	247.201
EIF5	ENSG00000100664	616.604	-2.37555	0.138669	-17.1311	8.70244e-66	6.48895e-63	792.525	760.063	173.483	173.549	920.69	879.312
EPHX1	ENSG00000143819	129.712	-1.0502	0.244988	-4.28672	1.81327e-05	0.00026603	186.071	154.154	64.712	77.133	140.429	155.77
EPOP	ENSG00000273604	62.7806	-1.0928	0.331702	-3.29452	0.000985896	0.00786483	79.7447	62.0897	38.5519	36.5367	80.7469	79.0139
ERVK3-1	ENSG00000142396	36.8852	-1.40492	0.46851	-2.99869	0.00271147	0.0175629	59.0702	36.3974	15.1454	19.2833	55.294	36.1207
ESPNL	ENSG00000144488	52.6456	-1.04656	0.360236	-2.90521	0.00367012	0.022217	59.0702	62.0897	28.9139	34.5069	73.7254	57.5673
FADD	ENSG00000168040	54.2151	-1.12128	0.355984	-3.14981	0.00163377	0.0116806	59.0702	67.0854	35.7981	27.4025	69.337	66.5975
FADS2	ENSG00000134824	213.185	-1.00954	0.203442	-4.9623	6.96648e-07	1.49927e-05	338.669	320.44	100.51	105.55	229.953	183.99
FAM174C	ENSG00000228300	115.152	-1.08421	0.248891	-4.35616	1.32364e-05	0.000204865	130.939	112.761	74.35	69.0138	141.307	162.543
FAM217B	ENSG00000196227	102.703	-1.22585	0.283495	-4.32406	1.53185e-05	0.000230614	101.404	140.594	67.4657	45.6709	129.019	132.066
FAM222A	ENSG00000139438	13.8197	-3.6427	1.0149	-3.58921	0.000331677	0.00322666	21.6591	12.8461	2.7537	1.01491	17.5537	27.0905
FAM53C	ENSG00000120709	169.871	-1.06645	0.206621	-5.16138	2.4514e-07	5.88522e-06	168.35	149.872	119.786	107.58	250.14	223.497
FANCF	ENSG00000183161	7.87805	-3.44775	1.25788	-2.74092	0.00612675	0.0328662	7.87602	11.4188	1.37685	1.01491	13.1652	12.4165
FARSA	ENSG00000179115	417.467	-1.04947	0.165253	-6.35067	2.14373e-10	9.40276e-09	421.367	396.089	251.964	295.338	485.359	654.687
FBXL18	ENSG00000155034	105.311	-1.09072	0.256377	-4.25437	2.09635e-05	0.000300544	93.5278	108.479	72.9731	64.9541	155.35	136.581
FEN1	ENSG00000168496	497.546	-1.02284	0.132696	-7.70816	1.27647e-14	1.01128e-12	538.523	548.102	308.415	317.666	649.486	623.081
FKRP	ENSG00000181027	47.7314	-1.19677	0.374615	-3.19467	0.00139988	0.0103068	40.3646	50.6709	34.4213	25.3727	66.7039	68.855
FRMD8	ENSG00000126391	74.0659	-1.02778	0.305113	-3.36851	0.000755753	0.00634432	83.6827	84.9273	48.1898	42.6262	83.3799	101.589
FUS	ENSG00000089280	1328.87	-2.02942	0.123763	-16.3976	1.98973e-60	1.26109e-57	1568.31	1621.47	447.477	491.216	1707.97	2136.76
FZD9	ENSG00000188763	55.3534	-1.35938	0.366497	-3.70913	0.000207976	0.0021878	64.9772	74.2222	23.4065	30.4473	78.1138	60.9536
GAL	ENSG00000069482	143.185	-1.26676	0.257356	-4.92219	8.5579e-07	1.80499e-05	166.381	99.9144	90.8722	83.2225	189.58	229.14
GATA4	ENSG00000136574	53.4205	-1.08059	0.358917	-3.0107	0.0026065	0.0170253	61.0392	59.9487	24.7833	38.5665	68.4593	67.7262
GBA	ENSG00000177628	155.588	-1.21948	0.222056	-5.49176	3.97937e-08	1.14448e-06	196.901	178.419	74.35	92.3567	193.968	197.535
GBE1	ENSG00000114480	62.4065	-1.01231	0.356248	-2.84158	0.00448913	0.025964	86.6362	102.055	22.0296	38.5665	59.6825	65.4687
GCA	ENSG00000115271	45.7802	-1.34115	0.401021	-3.34434	0.000824795	0.00682448	52.1786	59.9487	17.8991	27.4025	51.7833	65.4687
GDPGP1	ENSG00000183208	24.7488	-3.35127	0.781894	-4.2861	1.8184e-05	0.000266475	38.3956	44.2478	4.13056	2.02982	35.985	23.7042
GEMIN4	ENSG00000179409	660.078	-1.0239	0.125531	-8.15655	3.44739e-16	3.26112e-14	743.3	719.384	406.171	416.112	783.771	891.729
GH2	ENSG00000136487	7.98397	-6.78122	1.62767	-4.16621	3.09708e-05	0.000423501	0	0	0	0	21.9421	25.9617
GINS1	ENSG00000101003	86.9353	-1.05997	0.285563	-3.71186	0.000205746	0.00217155	102.388	105.624	52.3204	49.7305	116.732	94.8167
GNA11	ENSG00000088256	112.74	-1.30776	0.266321	-4.91046	9.08651e-07	1.90067e-05	124.047	119.897	50.9435	72.0585	133.408	176.088
GPR75	ENSG00000119737	11.8423	-2.90907	0.946789	-3.07256	0.0021223	0.0145025	14.7675	17.1282	1.37685	3.04473	16.676	18.0603
GRPEL1	ENSG00000109519	197.852	-1.04118	0.195284	-5.33161	9.7348e-08	2.58155e-06	219.544	223.38	121.163	121.789	232.586	268.647
GRWD1	ENSG00000105447	273.676	-1.15175	0.168078	-6.85249	7.25741e-12	4.01725e-10	294.366	280.474	169.353	162.385	376.526	358.949
GSPT2	ENSG00000189369	102.669	-1.31565	0.257066	-5.11794	3.08887e-07	7.21077e-06	89.5897	86.3546	68.8426	57.8498	155.35	158.028
HDX	ENSG00000165259	29.9496	-1.48631	0.486441	-3.05548	0.00224701	0.0151829	22.6436	36.3974	16.5222	15.2236	40.3734	48.5371
HEXIM1	ENSG00000186834	86.048	-1.33523	0.29132	-4.58337	4.57533e-06	8.12281e-05	99.4348	89.923	41.3056	50.7454	106.2	128.68
HIST1H1D	ENSG00000124575	638.147	-1.58844	0.138333	-11.4828	1.61052e-30	4.34361e-28	1173.53	1091.92	201.02	189.788	584.537	588.089
HIST1H2AB	ENSG00000278463	639.921	-1.84565	0.134764	-13.6954	1.08106e-42	4.42048e-40	877.192	863.546	218.919	236.474	777.627	865.767
HIST1H2AE	ENSG00000277075	78.2092	-1.45862	0.335387	-4.34908	1.36709e-05	0.000210052	122.078	120.611	26.1602	33.492	67.5816	99.3318
HIST1H2AH	ENSG00000274997	1415.6	-1.90983	0.115502	-16.535	2.05212e-61	1.44515e-58	2050.72	1756.35	490.159	494.26	1760.63	1941.49
HIST1H2BF	ENSG00000277224	313.486	-1.15701	0.184027	-6.28715	3.23337e-10	1.37078e-08	409.553	381.816	184.498	153.251	319.477	432.319
HIST1H2BG	ENSG00000273802	37.9777	-1.15849	0.442209	-2.61978	0.00879855	0.0437297	61.0392	52.8119	19.2759	16.2385	41.2511	37.2494
HIST1H3A	ENSG00000275714	361.814	-2.87192	0.214842	-13.3675	9.35745e-41	3.389e-38	560.182	420.354	64.712	77.133	450.252	598.248
HIST1H3E	ENSG00000274750	21.9249	-1.94312	0.600303	-3.2369	0.00120835	0.00921604	30.5196	23.5513	5.50741	10.1491	32.4743	29.348
HIST1H3J	ENSG00000197153	358.428	-2.87574	0.203625	-14.1227	2.751e-45	1.16239e-42	544.43	432.487	63.3352	76.1181	468.683	565.514
HIST1H4B	ENSG00000278705	821.312	-1.53021	0.148478	-10.306	6.62131e-25	1.29126e-22	1147.93	967.743	356.605	365.367	892.604	1197.63
HIST1H4H	ENSG00000158406	680.107	-1.46171	0.227689	-6.41976	1.36489e-10	6.2686e-09	909.681	740.081	318.053	328.83	755.685	1028.31
HIST2H2BE	ENSG00000184678	908.976	-1.44758	0.424738	-3.40817	0.000654008	0.00564344	940.2	849.986	447.477	534.857	874.173	1807.16
HIST2H2BF	ENSG00000203814	1121.97	-1.3325	0.450575	-2.95733	0.00310314	0.019531	1253.27	1054.81	572.77	684.048	1007.58	2159.34
HIST2H3D	ENSG00000183598	4173.34	-1.32555	0.0893996	-14.8273	9.76519e-50	5.15765e-47	5445.28	5204.12	1984.04	2117.1	4878.16	5411.33
HIST2H4A	ENSG00000270882	5020.81	-1.68878	0.0957336	-17.6405	1.20491e-69	9.54594e-67	6697.57	5912.08	2017.09	2127.25	6299.13	7071.75
HIST2H4B	ENSG00000270276	5020.93	-1.68878	0.0957202	-17.6429	1.15382e-69	9.54594e-67	6697.57	5912.79	2017.09	2127.25	6299.13	7071.75
HIST3H3	ENSG00000168148	229.147	-1.2224	0.204678	-5.9723	2.33931e-09	8.47231e-08	221.513	276.192	123.917	138.028	264.183	351.048
HIST4H4	ENSG00000197837	436.805	-1.06993	0.143452	-7.45843	8.75613e-14	6.34244e-12	551.322	545.961	231.311	258.802	502.913	530.522
HNRNPAB	ENSG00000197451	1136.3	-1.06042	0.132257	-8.01791	1.07558e-15	9.40282e-14	1286.75	1235.37	673.281	716.525	1237.53	1668.32
HNRNPM	ENSG00000099783	1457.81	-1.51163	0.102587	-14.7351	3.83417e-49	1.80007e-46	1696.3	1776.34	707.702	662.735	1876.49	2027.27
HOMEZ	ENSG00000215271	92.3884	-1.66061	0.290534	-5.71572	1.09242e-08	3.47926e-07	113.218	104.196	34.4213	45.6709	120.243	136.581
HPS6	ENSG00000166189	151.416	-1.34477	0.225341	-5.96771	2.40613e-09	8.64025e-08	178.195	181.987	82.6111	73.0734	209.766	182.861
HSPA1A	ENSG00000204389	9071.31	-1.08717	0.0812893	-13.3741	8.56594e-41	3.19358e-38	8576	8573.37	5727.7	6199.06	12193.7	13158.1
HSPA1B	ENSG00000204388	9544.35	-1.08245	0.0811041	-13.3464	1.24309e-40	4.37706e-38	9022.97	9002.29	6045.76	6537.03	12815.9	13842.1
HSPA2	ENSG00000126803	107.122	-1.50229	0.257476	-5.83467	5.38959e-09	1.81216e-07	102.388	109.192	57.8278	54.8051	157.105	161.414
HSPH1	ENSG00000120694	678.794	-1.17348	0.130062	-9.02245	1.83927e-19	2.35501e-17	788.587	752.213	419.94	359.278	821.512	931.236
IGFBPL1	ENSG00000137142	54.3982	-1.53758	0.393144	-3.91099	9.19185e-05	0.00107985	71.8687	69.2264	26.1602	21.3131	50.9056	86.9153
INTS5	ENSG00000185085	283.048	-1.99933	0.182288	-10.968	5.4476e-28	1.3029e-25	305.196	324.722	92.2491	119.759	435.331	421.031
JAKMIP2	ENSG00000176049	80.9464	-1.73668	0.309841	-5.60506	2.08182e-08	6.29813e-07	89.5897	100.628	28.9139	38.5665	110.588	117.392
KCNC3	ENSG00000131398	34.7955	-1.59618	0.475484	-3.35697	0.00078803	0.00658476	26.5816	42.1068	9.63796	24.3578	55.294	50.7947
KIAA1217	ENSG00000120549	27.3331	-1.63128	0.54091	-3.01582	0.00256288	0.0167892	26.5816	37.8248	9.63796	14.2087	27.2082	48.5371
L3HYPDH	ENSG00000126790	84.4312	-1.20404	0.294187	-4.09276	4.26262e-05	0.000559966	84.6672	99.2008	41.3056	55.82	122.876	102.718
LANCL2	ENSG00000132434	74.8841	-1.11193	0.305122	-3.64423	0.000268196	0.00269386	76.7912	88.4957	50.9435	39.5814	100.934	92.5592
LCMT2	ENSG00000168806	108.605	-2.15594	0.289812	-7.4391	1.01372e-13	7.21903e-12	146.691	151.299	37.175	28.4174	149.206	138.839
LGR5	ENSG00000139292	62.9414	-1.38513	0.332989	-4.15969	3.18673e-05	0.000434355	51.1941	54.2393	28.9139	45.6709	106.2	91.4304
LLPH	ENSG00000139233	41.8942	-1.24075	0.415545	-2.98585	0.00282794	0.0181137	58.0857	42.1068	24.7833	20.2982	47.3949	58.6961
LPCAT1	ENSG00000153395	287.953	-1.0423	0.177338	-5.87747	4.16582e-09	1.42719e-07	272.707	235.513	185.875	211.101	364.239	458.281
LRPPRC	ENSG00000138095	3908.86	-2.8805	0.0975464	-29.5295	1.20407e-191	7.63139e-188	2150.15	2392.24	1146.92	1115.38	8845.29	7803.19
MAEA	ENSG00000090316	205.863	-1.23995	0.190235	-6.51799	7.12537e-11	3.42126e-09	218.56	211.961	125.294	114.685	287.002	277.678
MAGEB2	ENSG00000099399	85.9219	-2.3951	0.312148	-7.67297	1.68058e-14	1.315e-12	37.4111	19.9829	41.3056	32.4771	191.335	193.02
MAP2K3	ENSG00000034152	44.8103	-1.10201	0.394128	-2.79606	0.00517292	0.0289885	48.2406	53.5256	22.0296	30.4473	49.1503	65.4687
MAP2K6	ENSG00000108984	64.7253	-1.02283	0.337129	-3.03394	0.00241384	0.0160282	63.9927	75.6495	49.5667	33.492	95.6675	69.9838
MAP3K11	ENSG00000173327	134.826	-1.17239	0.237183	-4.94296	7.69435e-07	1.64475e-05	158.505	165.573	75.7269	73.0734	150.962	185.118
MAPK1IP1L	ENSG00000168175	134.738	-1.00347	0.23353	-4.29697	1.73148e-05	0.000256405	158.505	151.299	95.0028	72.0585	166.76	164.801
MAPK7	ENSG00000166484	51.8876	-1.25379	0.392469	-3.19462	0.00140015	0.0103068	63.0082	69.2264	15.1454	36.5367	59.6825	67.7262
MAT2A	ENSG00000168906	379.897	-2.02127	0.164569	-12.2822	1.129e-34	3.32819e-32	446.964	429.632	152.831	125.849	529.243	594.862
MAX	ENSG00000125952	84.2327	-1.21164	0.285898	-4.23802	2.25498e-05	0.000320809	87.6207	76.3632	45.4361	56.8349	114.977	124.165
MEPCE	ENSG00000146834	235.7	-1.41012	0.190599	-7.39836	1.3788e-13	9.61901e-12	296.335	261.919	130.801	104.536	304.556	316.056
METTL1	ENSG00000037897	45.4312	-1.45407	0.400057	-3.63467	0.000278334	0.00278027	43.3181	55.6666	27.537	19.2833	57.9271	68.855
METTL7B	ENSG00000170439	31.6797	-1.38984	0.483316	-2.87564	0.00403215	0.0239511	43.3181	45.6752	13.7685	14.2087	40.3734	32.7343
MFSD12	ENSG00000161091	204.842	-1.21934	0.199919	-6.09914	1.06638e-09	4.0715e-08	227.42	224.807	129.424	105.55	295.779	246.072
MFSD2A	ENSG00000168389	15.0218	-1.79537	0.669812	-2.6804	0.00735332	0.0379677	10.8295	12.1325	6.88426	8.11927	30.7189	21.4466
MFSD5	ENSG00000182544	96.3034	-1.71482	0.286165	-5.9924	2.06772e-09	7.55342e-08	117.156	104.196	37.175	45.6709	148.328	125.294
MGST1	ENSG00000008394	175.688	-1.09027	0.204724	-5.32557	1.00636e-07	2.65212e-06	170.319	150.585	107.394	125.849	236.974	263.004
MMACHC	ENSG00000132763	68.8952	-1.60216	0.323513	-4.95238	7.33112e-07	1.56975e-05	70.8842	54.2393	37.175	34.5069	114.977	101.589
MOCS3	ENSG00000124217	84.2913	-1.29463	0.288761	-4.48338	7.34706e-06	0.000122703	92.5433	93.4914	46.813	45.6709	105.322	121.907
MON1A	ENSG00000164077	81.488	-1.27068	0.292719	-4.34094	1.41872e-05	0.00021589	75.8067	83.4999	39.9287	55.82	117.61	116.263
MPDU1	ENSG00000129255	121.131	-1.07419	0.237126	-4.53006	5.8966e-06	0.000101694	122.078	112.047	83.988	75.1032	167.638	165.929
MPP2	ENSG00000108852	122.25	-1.00264	0.246887	-4.06115	4.88314e-05	0.000629051	145.706	169.855	64.712	74.0883	144.818	134.324
MRM1	ENSG00000278619	40.844	-1.80021	0.454664	-3.95942	7.51323e-05	0.000908756	31.5041	59.235	13.7685	20.2982	64.9486	55.3098
MSRB1	ENSG00000198736	76.0688	-1.47312	0.307143	-4.79619	1.61708e-06	3.18789e-05	85.6517	82.7863	33.0444	42.6262	106.2	106.104
MT-ATP6	ENSG00000198899	1878.31	-4.18152	0.233081	-17.9402	5.72167e-72	5.57907e-69	2178.7	3094.49	156.961	156.296	2907.76	2775.65
MT-ATP8	ENSG00000228253	340.818	-3.3848	0.228711	-14.7994	1.4771e-49	7.48949e-47	431.212	576.649	52.3204	39.5814	487.992	457.152
MT-CO1	ENSG00000198804	15458.5	-4.08717	0.191452	-21.3483	4.04355e-101	1.02512e-97	23812.2	24002.3	1251.56	1245.29	17763.4	24676.1
MT-CO2	ENSG00000198712	3788.47	-4.25531	0.215833	-19.7158	1.57924e-86	2.22428e-83	5526.01	6506.57	249.21	282.145	4300.65	5866.22
MT-CO3	ENSG00000198938	7771.22	-5.47854	0.192629	-28.4408	6.33217e-178	2.00666e-174	9600.87	8880.25	315.299	302.443	11576.6	15951.8
MT-CYB	ENSG00000198727	2957.45	-3.69538	0.119003	-31.053	1.0395e-211	1.31768e-207	3846.45	4612.48	348.344	318.681	4101.41	4517.34
MT-ND1	ENSG00000198888	1629.52	-4.05765	0.142626	-28.4496	4.93109e-178	2.00666e-174	1682.52	2156.72	158.338	176.594	2747.15	2855.79
MT-ND2	ENSG00000198763	1241.27	-3.65791	0.226918	-16.12	1.846e-58	1.06363e-55	1374.37	1899.09	165.222	142.087	1926.51	1940.36
MT-ND3	ENSG00000198840	474.015	-3.98788	0.205089	-19.4447	3.23321e-84	4.09842e-81	499.143	536.683	48.1898	57.8498	749.542	952.682
MT-ND4	ENSG00000198886	4652.49	-3.71071	0.205278	-18.0765	4.88239e-73	5.15743e-70	5911.94	8070.23	534.219	455.694	6635.29	6307.57
MT-ND4L	ENSG00000212907	1221.05	-3.0693	0.147966	-20.7433	1.40987e-95	2.55307e-92	1510.23	2033.26	198.267	203.997	1645.66	1734.92
MT-ND5	ENSG00000198786	4838.67	-2.19201	0.204079	-10.741	6.53179e-27	1.40334e-24	4784.68	6737.8	1594.39	1549.77	7447.14	6918.24
MT-ND6	ENSG00000198695	1240.83	-1.66059	0.130163	-12.7577	2.82276e-37	8.94531e-35	1073.11	1406.65	640.236	555.155	1894.92	1874.89
MT1G	ENSG00000125144	11.7374	-2.10994	0.77374	-2.72693	0.00639262	0.0339618	5.90702	9.27777	4.13056	6.08945	20.1867	24.833
MT1X	ENSG00000187193	25.7162	-1.5423	0.537269	-2.87062	0.00409663	0.0242432	21.6591	29.2607	9.63796	16.2385	28.9635	48.5371
NACC1	ENSG00000160877	316.266	-1.00632	0.161009	-6.25011	4.10165e-10	1.71028e-08	349.498	356.837	214.789	182.684	405.49	388.297
NACC2	ENSG00000148411	76.837	-1.09793	0.301053	-3.64697	0.000265352	0.00267165	97.4658	82.0726	42.6824	46.6858	93.9121	98.203
NAGPA	ENSG00000103174	46.8494	-1.53139	0.38732	-3.95382	7.69136e-05	0.000925006	49.2251	54.9529	22.0296	23.3429	64.9486	66.5975
NAP1L3	ENSG00000186310	59.172	-1.12814	0.344394	-3.27573	0.00105389	0.00829491	64.9772	52.8119	37.175	37.5516	94.7898	67.7262
NAT1	ENSG00000171428	17.8915	-1.78157	0.662943	-2.68737	0.0072017	0.0372759	15.752	19.9829	13.7685	3.04473	25.4528	29.348
NAT8L	ENSG00000185818	70.4923	-1.56596	0.327346	-4.78379	1.72016e-06	3.35976e-05	90.5743	83.4999	28.9139	33.492	86.013	100.461
NCDN	ENSG00000020129	277.791	-1.49904	0.173457	-8.64217	5.51536e-18	6.29844e-16	301.258	328.29	129.424	141.072	389.691	377.009
NCOA5	ENSG00000124160	119.696	-3.02758	0.327777	-9.23671	2.5419e-20	3.5023e-18	179.179	171.282	23.4065	17.2534	143.062	183.99
NEB	ENSG00000183091	21.2329	-2.13175	0.618486	-3.44672	0.000567444	0.00504767	26.5816	24.2649	8.26111	6.08945	27.2082	34.9919
NOL6	ENSG00000165271	338.416	-1.40889	0.158596	-8.88352	6.47756e-19	7.81995e-17	393.801	368.97	173.483	173.549	474.827	445.864
NOL9	ENSG00000162408	292.358	-1.00145	0.16898	-5.92644	3.09565e-09	1.0852e-07	334.731	314.017	187.252	180.654	337.908	399.585
NPTX1	ENSG00000171246	134.692	-1.79903	0.255928	-7.02945	2.07354e-12	1.22252e-10	194.932	178.419	42.6824	53.7901	182.558	155.77
NPTX2	ENSG00000106236	57.1034	-1.49286	0.384267	-3.88494	0.000102355	0.00118597	68.9152	87.782	16.5222	31.4622	78.1138	59.8248
NR6A1	ENSG00000148200	51.8115	-1.35596	0.388647	-3.48892	0.000484975	0.00440684	84.6672	70.6538	24.7833	19.2833	56.1717	55.3098
NRXN1	ENSG00000179915	12.5926	-2.99396	0.823507	-3.63563	0.000277307	0.0027722	6.89152	6.42307	2.7537	4.05963	27.2082	28.2193
NSUN2	ENSG00000037474	447.776	-1.16353	0.158311	-7.34961	1.98783e-13	1.34031e-11	450.902	461.034	272.617	274.025	524.855	703.224
NT5DC2	ENSG00000168268	1062.98	-1.16546	0.117112	-9.95172	2.47866e-23	4.24588e-21	1372.4	1321.01	512.189	621.124	1325.3	1225.84
NUTM2A	ENSG00000184923	16.9527	-2.16526	0.767647	-2.82064	0.0047928	0.027305	26.5816	30.688	2.7537	5.07454	14.0429	22.5754
NUTM2B	ENSG00000188199	15.3783	-2.11997	0.818875	-2.58889	0.00962872	0.0467101	25.5971	29.2607	2.7537	4.05963	11.4099	19.1891
NUTM2D	ENSG00000214562	15.7916	-2.25934	0.786851	-2.87137	0.00408692	0.024197	20.6746	27.1196	2.7537	5.07454	13.1652	25.9617
NXF1	ENSG00000162231	163.495	-1.43648	0.249541	-5.75649	8.58812e-09	2.77712e-07	212.653	168.427	55.0741	104.536	224.687	215.595
OPA3	ENSG00000125741	32.8928	-1.32243	0.46762	-2.82801	0.00468389	0.0267929	38.3956	28.547	23.4065	14.2087	38.6181	54.181
OVCA2	ENSG00000262664	156.923	-1.01636	0.232081	-4.37932	1.19049e-05	0.000187049	177.21	201.97	79.8574	105.55	213.277	163.672
P2RY11	ENSG00000244165	28.8745	-1.66096	0.494904	-3.35613	0.000790412	0.0066003	32.4886	29.2607	12.3917	14.2087	38.6181	46.2796
PCDH20	ENSG00000280165	61.8705	-1.02658	0.333389	-3.07921	0.00207549	0.0142444	73.8377	74.9358	35.7981	37.5516	82.5022	66.5975
PCDHGC3	ENSG00000240184	136.53	-1.01173	0.233871	-4.32603	1.51817e-05	0.0002291	175.241	167.714	83.988	74.0883	146.573	171.573
PCF11	ENSG00000165494	296.056	-2.05815	0.181234	-11.3564	6.89592e-30	1.8211e-27	399.708	379.675	89.4954	102.506	394.08	410.872
PCYT2	ENSG00000185813	96.2656	-1.35474	0.291254	-4.6514	3.29692e-06	6.04802e-05	105.342	105.624	34.4213	66.984	134.286	130.937
PDE3B	ENSG00000152270	219.969	-1.39651	0.187526	-7.44702	9.54725e-14	6.83734e-12	246.126	239.081	118.409	111.64	297.535	307.026
PHF23	ENSG00000040633	153.985	-1.17317	0.238333	-4.92242	8.54791e-07	1.80499e-05	195.916	156.295	75.7269	98.4461	172.904	224.625
PIGM	ENSG00000143315	96.6872	-1.15013	0.268799	-4.27878	1.87922e-05	0.000274435	109.28	89.2093	61.9583	56.8349	130.775	132.066
PIGW	ENSG00000277161	112.743	-2.30847	0.284375	-8.11769	4.7513e-16	4.30196e-14	143.737	130.602	33.0444	34.5069	179.925	154.642
PNMA6A	ENSG00000235961	56.1799	-1.06449	0.349993	-3.04144	0.00235448	0.0157495	71.8687	60.6623	37.175	29.4323	70.2147	67.7262
POLR2L	ENSG00000177700	236.092	-1.00074	0.199724	-5.01061	5.42567e-07	1.19196e-05	301.258	226.949	141.816	153.251	265.938	327.343
POLR3H	ENSG00000100413	112.37	-1.73777	0.266944	-6.50986	7.52218e-11	3.5712e-09	139.799	128.461	39.9287	52.7752	151.839	161.414
POP7	ENSG00000172336	116.913	-1.1388	0.252789	-4.50493	6.63944e-06	0.000112155	114.202	129.175	66.0889	76.1181	138.674	177.217
PPIF	ENSG00000108179	198.421	-1.20815	0.220033	-5.49078	4.00167e-08	1.14763e-06	229.389	183.414	119.786	114.685	223.809	319.442
PPP1R10	ENSG00000204569	329.927	-1.55501	0.165294	-9.40753	5.07942e-21	7.48683e-19	419.398	401.799	147.323	147.162	456.395	407.486
PPP1R3F	ENSG00000049769	32.5767	-1.24414	0.461332	-2.69685	0.00699988	0.0365514	37.4111	39.2521	17.8991	17.2534	35.1073	48.5371
PRKAR1B	ENSG00000188191	57.442	-1.6284	0.361365	-4.50625	6.59822e-06	0.000111668	71.8687	73.5085	22.0296	26.3876	76.3584	74.4989
PRR22	ENSG00000212123	25.9523	-2.69052	0.605379	-4.44435	8.8156e-06	0.000143633	34.4576	27.1196	4.13056	8.11927	41.2511	40.6357
PSME3	ENSG00000131467	382.266	-1.03233	0.146445	-7.04923	1.79904e-12	1.08079e-10	423.336	400.371	242.326	240.533	499.402	487.629
PUS1	ENSG00000177192	158.848	-1.26219	0.235953	-5.34935	8.82702e-08	2.37058e-06	193.947	217.671	61.9583	95.4014	176.414	207.694
PYCR3	ENSG00000104524	128.242	-1.16842	0.238784	-4.89322	9.92001e-07	2.05804e-05	160.474	156.295	64.712	74.0883	153.595	160.285
RBM14	ENSG00000239306	457.554	-1.82789	0.146044	-12.516	6.10275e-36	1.88679e-33	558.213	518.128	183.121	183.698	656.507	645.657
RBM38	ENSG00000132819	71.4919	-1.43652	0.325621	-4.41162	1.02602e-05	0.000165049	80.7292	69.2264	38.5519	36.5367	84.2576	119.65
REEP4	ENSG00000168476	70.9689	-1.00747	0.323433	-3.11493	0.00183988	0.0128995	82.6982	74.9358	33.0444	54.8051	79.8692	100.461
RIOX1	ENSG00000170468	22.4489	-1.81393	0.56241	-3.22528	0.0012585	0.00951835	24.6126	20.6966	9.63796	10.1491	36.8627	32.7343
RIPK1	ENSG00000137275	65.4961	-1.01713	0.340001	-2.99154	0.00277576	0.0178572	85.6517	89.923	37.175	34.5069	58.8048	86.9153
RPP25	ENSG00000178718	75.5363	-1.27954	0.306075	-4.18049	2.90886e-05	0.000398623	91.5588	87.0683	44.0593	36.5367	99.1782	94.8167
RPUSD1	ENSG00000007376	191.552	-1.10035	0.198922	-5.53157	3.17372e-08	9.31251e-07	239.234	223.38	103.264	114.685	239.608	229.14
RPUSD2	ENSG00000166133	82.2726	-1.04389	0.28691	-3.6384	0.000274339	0.00274469	88.6052	87.0683	56.4509	47.7007	100.934	112.877
RRP15	ENSG00000067533	106.37	-1.2022	0.262808	-4.57442	4.77538e-06	8.4425e-05	136.846	117.043	55.0741	60.8945	127.264	141.096
SCO2	ENSG00000284194	219.823	-1.08634	0.190426	-5.70482	1.16468e-08	3.69086e-07	243.172	236.94	136.308	132.953	313.333	256.231
SEPHS2	ENSG00000179918	585.865	-1.2109	0.130092	-9.30804	1.30212e-20	1.83396e-18	714.749	747.217	326.314	294.323	705.657	726.928
SF3B4	ENSG00000143368	303.359	-1.08976	0.163654	-6.65891	2.75863e-11	1.42148e-09	351.467	314.017	188.629	180.654	383.548	401.842
SFPQ	ENSG00000116560	1539.21	-1.78823	0.10008	-17.8681	2.0906e-71	1.89289e-68	1766.2	1682.13	658.135	641.422	2180.17	2307.21
SH2D4A	ENSG00000104611	20.163	-1.7849	0.611884	-2.91705	0.0035336	0.0215448	21.6591	27.1196	6.88426	9.13418	24.5751	31.6056
SH3BP5L	ENSG00000175137	33.5745	-1.81599	0.479415	-3.78794	0.0001519	0.00167433	41.3491	44.9615	11.0148	14.2087	44.7618	45.1508
SKIDA1	ENSG00000180592	45.9298	-1.8691	0.437915	-4.26818	1.97071e-05	0.000284843	68.9152	57.094	11.0148	20.2982	48.2726	69.9838
SLC10A4	ENSG00000145248	30.4448	-2.07762	0.516896	-4.01942	5.83413e-05	0.000731488	36.4266	35.6837	12.3917	9.13418	51.7833	37.2494
SLC16A13	ENSG00000174327	26.725	-2.03279	0.555154	-3.66167	0.000250575	0.00254307	38.3956	32.829	8.26111	9.13418	33.352	38.3782
SLC1A3	ENSG00000079215	209.668	-1.39887	0.18934	-7.38812	1.48917e-13	1.02036e-11	176.226	196.974	117.032	125.849	324.743	317.185
SLC25A13	ENSG00000004864	288.501	-1.12896	0.173466	-6.50822	7.60488e-11	3.597e-09	319.963	338.995	188.629	149.192	349.318	384.911
SLC25A44	ENSG00000160785	75.0938	-1.46809	0.311046	-4.71985	2.36024e-06	4.47211e-05	65.9617	85.641	39.9287	39.5814	116.732	102.718
SLC27A4	ENSG00000167114	257.016	-1.60588	0.19516	-8.22853	1.89518e-16	1.83384e-14	328.824	271.91	97.7565	132.953	337.03	373.623
SLC2A1	ENSG00000117394	175.856	-1.18565	0.242466	-4.88996	1.00859e-06	2.08903e-05	338.669	260.491	61.9583	76.1181	139.552	178.346
SLC2A6	ENSG00000160326	60.8901	-1.70402	0.375847	-4.5338	5.79312e-06	0.000100182	91.5588	57.8076	22.0296	28.4174	92.1567	73.3701
SLC35A4	ENSG00000176087	288.071	-1.22032	0.174176	-7.00626	2.44781e-12	1.42988e-10	272.707	245.504	154.207	207.041	425.676	423.289
SLC35C1	ENSG00000181830	49.2255	-1.12288	0.375803	-2.98794	0.00280868	0.0180268	50.2096	62.8034	30.2907	27.4025	69.337	55.3098
SLC35E3	ENSG00000175782	41.7993	-1.23189	0.411731	-2.99198	0.00277178	0.0178441	52.1786	44.2478	20.6528	25.3727	63.1932	45.1508
SLC35G1	ENSG00000176273	55.888	-1.18357	0.347736	-3.40364	0.000664948	0.00573003	66.9462	58.5213	31.6676	32.4771	74.6031	71.1125
SLC38A10	ENSG00000157637	234.775	-1.01509	0.181977	-5.5781	2.43166e-08	7.28693e-07	276.645	260.491	147.323	141.072	273.837	309.283
SLC45A4	ENSG00000022567	58.2306	-1.0039	0.34711	-2.89218	0.00382579	0.0229838	63.9927	54.9529	31.6676	44.656	88.646	65.4687
SLC9A2	ENSG00000115616	15.9348	-2.10788	0.71303	-2.95624	0.00311418	0.019581	20.6746	17.8419	6.88426	4.05963	20.1867	25.9617
SLC9A3R1	ENSG00000109062	113.643	-1.24708	0.256432	-4.86321	1.15499e-06	2.35759e-05	128.97	129.175	52.3204	72.0585	141.307	158.028
SNAPC4	ENSG00000165684	199.813	-1.14538	0.201574	-5.68217	1.32994e-08	4.17285e-07	226.436	227.662	103.264	127.878	279.981	233.656
SNCA	ENSG00000145335	25.163	-1.35333	0.521951	-2.59283	0.0095189	0.0463014	16.7365	28.547	17.8991	12.1789	39.4957	36.1207
SNRNP25	ENSG00000161981	41.3101	-1.43143	0.421445	-3.39649	0.000682573	0.00584388	42.3336	41.3931	20.6528	23.3429	45.6395	74.4989
SPATA2	ENSG00000158480	38.8887	-1.61371	0.454742	-3.54864	0.000387233	0.00365765	41.3491	37.8248	20.6528	17.2534	39.4957	76.7564
SREBF1	ENSG00000072310	179.302	-1.21981	0.220895	-5.52212	3.34942e-08	9.80537e-07	213.637	226.949	72.9731	115.7	218.543	228.012
SRF	ENSG00000112658	120.857	-1.0511	0.244208	-4.30411	1.67659e-05	0.000249735	123.063	114.902	81.2343	77.133	144.818	183.99
SRM	ENSG00000116649	238.416	-1.12893	0.366707	-3.07856	0.00208001	0.0142674	254.986	239.081	147.323	146.147	226.442	416.516
SRRT	ENSG00000087087	643.311	-1.03711	0.125459	-8.26649	1.37955e-16	1.3556e-14	739.362	676.564	399.287	400.889	788.16	855.608
SRSF1	ENSG00000136450	745.822	-1.2409	0.117335	-10.5757	3.8631e-26	7.77281e-24	869.316	895.662	400.664	404.948	958.43	945.91
SRSF2	ENSG00000161547	553.675	-1.39482	0.148786	-9.37471	6.93674e-21	1.01069e-18	686.198	589.495	245.08	315.637	705.657	779.98
SRSF5	ENSG00000100650	318.555	-1.04987	0.161373	-6.50585	7.72539e-11	3.64041e-09	364.266	351.842	192.759	195.877	376.526	430.062
SRSF6	ENSG00000124193	539.016	-1.48219	0.135047	-10.9754	5.02004e-28	1.22373e-25	666.508	655.153	250.587	253.727	731.988	676.134
SRSF8	ENSG00000263465	127.207	-1.18469	0.244281	-4.84968	1.23659e-06	2.51203e-05	143.737	142.735	59.2046	85.2523	172.026	160.285
SWSAP1	ENSG00000173928	15.7805	-2.17486	0.712363	-3.05302	0.00226549	0.0152996	15.752	20.6966	5.50741	5.07454	22.8198	24.833
TAOK2	ENSG00000149930	441.633	-1.64712	0.160592	-10.2566	1.10555e-24	2.12332e-22	505.05	572.367	158.338	219.22	597.702	597.12
TBC1D13	ENSG00000107021	76.553	-1.30468	0.30433	-4.28705	1.81061e-05	0.000265948	84.6672	74.9358	35.7981	49.7305	103.567	110.62
TDG	ENSG00000139372	257.93	-1.16936	0.175252	-6.67245	2.5157e-11	1.3123e-09	304.211	309.021	145.946	142.087	337.03	309.283
TFDP1	ENSG00000198176	190.007	-1.00734	0.195745	-5.1462	2.65819e-07	6.29818e-06	212.653	193.406	125.294	118.744	240.485	249.458
TFRC	ENSG00000072274	1020.49	-1.7758	0.115754	-15.3411	4.05967e-53	2.23741e-50	1697.28	1660.01	319.43	306.502	1078.67	1061.04
TLCD1	ENSG00000160606	48.1251	-1.16298	0.383537	-3.03226	0.00242732	0.0161009	67.9307	51.3846	24.7833	27.4025	59.6825	57.5673
TM2D2	ENSG00000169490	85.0383	-1.05635	0.28124	-3.75603	0.000172632	0.0018806	80.7292	90.6367	55.0741	54.8051	107.077	121.907
TMEM102	ENSG00000181284	23.0514	-1.69563	0.577195	-2.93771	0.00330642	0.020495	31.5041	32.1154	9.63796	8.11927	29.8412	27.0905
TMEM104	ENSG00000109066	58.5143	-1.16185	0.347659	-3.34194	0.000831963	0.00687481	70.8842	61.376	39.9287	28.4174	81.6245	68.855
TMEM168	ENSG00000146802	113.845	-1.32615	0.254613	-5.20849	1.90379e-07	4.67234e-06	104.357	112.047	53.6972	78.148	171.148	163.672
TMEM185B	ENSG00000226479	77.4262	-1.02997	0.295945	-3.48026	0.000500921	0.00452256	75.8067	61.376	59.2046	48.7156	100.934	118.521
TMEM199	ENSG00000244045	59.1187	-1.37688	0.341208	-4.03532	5.45275e-05	0.000690501	62.0237	60.6623	34.4213	30.4473	90.4014	76.7564
TMEM201	ENSG00000188807	67.2305	-1.21946	0.346702	-3.5173	0.000435961	0.00402285	72.8532	73.5085	42.6824	34.5069	65.8262	114.006
TMEM250	ENSG00000238227	52.4206	-1.22951	0.365026	-3.36829	0.000756373	0.00634533	62.0237	53.5256	35.7981	24.3578	71.0923	67.7262
TMX2-CTNND1	ENSG00000254462	90.2643	-1.00453	0.280052	-3.58695	0.000334574	0.00324737	108.295	81.3589	59.2046	57.8498	114.099	120.778
TNFRSF10D	ENSG00000173530	23.645	-2.11877	0.603842	-3.50881	0.000450112	0.00414351	31.5041	35.6837	6.88426	7.10436	32.4743	28.2193
TNRC6A	ENSG00000090905	374.329	-1.03373	0.149378	-6.92025	4.5086e-12	2.59778e-10	385.925	415.359	224.427	248.653	486.237	485.371
TPCN2	ENSG00000162341	74.1038	-1.01302	0.298937	-3.38874	0.000702154	0.00597349	80.7292	76.3632	45.4361	49.7305	100.934	91.4304
TRA2A	ENSG00000164548	296.661	-1.00045	0.163994	-6.10054	1.05709e-09	4.04823e-08	320.948	326.863	191.382	185.728	355.462	399.585
TRA2B	ENSG00000136527	617.077	-1.06091	0.124263	-8.53763	1.37005e-17	1.48433e-15	755.114	754.354	360.735	350.143	733.743	748.375
TRAK2	ENSG00000115993	122.916	-1.36912	0.255832	-5.35164	8.71622e-08	2.34579e-06	135.861	157.722	70.2194	54.8051	175.537	143.354
TRAM2	ENSG00000065308	30.052	-1.2443	0.482559	-2.57855	0.00992151	0.0478558	39.3801	24.9786	13.7685	20.2982	41.2511	40.6357
TRMO	ENSG00000136932	30.9906	-1.29072	0.47044	-2.74364	0.00607621	0.0326616	36.4266	37.1111	15.1454	17.2534	35.985	44.0221
TRMU	ENSG00000100416	177.375	-1.40706	0.210764	-6.67601	2.45529e-11	1.29142e-09	199.854	223.38	88.1185	87.2821	222.932	242.686
TST	ENSG00000128311	108.661	-1.31081	0.26152	-5.01228	5.37898e-07	1.1878e-05	133.892	141.308	50.9435	56.8349	129.019	139.968
TTLL12	ENSG00000100304	697.134	-1.06677	0.122208	-8.72914	2.56614e-18	2.98138e-16	692.105	710.106	450.231	447.575	883.827	998.962
TTPAL	ENSG00000124120	48.0962	-1.64834	0.418865	-3.93524	8.31133e-05	0.000991104	67.9307	57.8076	19.2759	20.2982	78.1138	45.1508
TUBB4B	ENSG00000188229	1275.39	-1.34738	0.126141	-10.6815	1.24199e-26	2.62391e-24	1657.9	1592.92	618.206	622.139	1370.94	1790.23
TUBB8	ENSG00000261456	103.385	-1.29152	0.270535	-4.77394	1.80654e-06	3.51223e-05	133.892	126.32	46.813	56.8349	117.61	138.839
UBXN8	ENSG00000104691	52.6388	-1.00555	0.383841	-2.6197	0.0088006	0.0437297	63.0082	44.2478	38.5519	31.4622	87.7683	50.7947
UFSP1	ENSG00000176125	11.0237	-3.23674	1.04467	-3.09835	0.00194601	0.0135091	14.7675	14.9872	1.37685	2.02982	14.9206	18.0603
UTP20	ENSG00000120800	654.33	-1.13643	0.125503	-9.055	1.36562e-19	1.78459e-17	713.764	745.79	410.302	362.322	822.389	871.411
UTP3	ENSG00000132467	118.561	-1.0072	0.239879	-4.1988	2.68332e-05	0.000372681	120.109	112.047	86.7417	73.0734	157.983	161.414
VPS18	ENSG00000104142	133.692	-1.42547	0.25368	-5.61919	1.91859e-08	5.83087e-07	178.195	162.004	72.9731	53.7901	189.58	145.611
WDR4	ENSG00000160193	172.551	-1.03422	0.205986	-5.02083	5.14484e-07	1.14214e-05	178.195	200.543	103.264	111.64	215.91	225.754
WDR77	ENSG00000116455	619.298	-1.02082	0.130338	-7.83209	4.79811e-15	4.00137e-13	665.524	715.816	353.851	415.098	809.224	756.276
WDR81	ENSG00000167716	190.443	-1.00335	0.196837	-5.09737	3.44412e-07	7.9959e-06	202.808	216.957	126.67	114.685	250.14	231.398
YWHAG	ENSG00000170027	160.544	-1.0543	0.251379	-4.19406	2.74e-05	0.000379588	184.102	159.863	103.264	97.4312	154.472	264.132
ZBTB7A	ENSG00000178951	92.9293	-1.19652	0.292294	-4.09357	4.24784e-05	0.000559144	112.233	105.624	50.9435	51.7603	94.7898	142.225
ZBTB9	ENSG00000213588	49.2677	-1.47618	0.378184	-3.90333	9.48801e-05	0.00111053	53.1631	50.6709	22.0296	28.4174	78.1138	63.2112
ZC3H4	ENSG00000130749	250.704	-1.6504	0.193513	-8.52862	1.48106e-17	1.57764e-15	297.32	293.32	112.902	107.58	303.678	389.426
ZC3HAV1	ENSG00000105939	354.377	-1.6553	0.162309	-10.1984	2.01466e-24	3.75557e-22	420.383	444.619	161.092	144.117	501.157	454.895
ZC3HAV1L	ENSG00000146858	127.361	-1.1326	0.25743	-4.39965	1.08423e-05	0.000172493	149.644	105.624	79.8574	79.1629	150.084	199.792
ZDHHC16	ENSG00000171307	102.836	-1.15876	0.264019	-4.38893	1.13908e-05	0.000179813	110.264	107.765	52.3204	70.0287	129.897	146.74
ZMPSTE24	ENSG00000084073	406.796	-1.30512	0.156356	-8.34714	6.99347e-17	7.09194e-15	457.794	407.508	257.471	198.922	562.595	556.484
ZNF304	ENSG00000131845	43.2415	-1.1079	0.394232	-2.81028	0.00494981	0.0280607	44.3026	50.6709	30.2907	22.328	58.8048	53.0522
ZNF37A	ENSG00000075407	112.518	-1.07468	0.260437	-4.12645	3.68401e-05	0.000494164	140.784	142.735	64.712	61.9094	150.962	114.006
ZNF480	ENSG00000198464	65.2612	-1.25627	0.348184	-3.60805	0.000308509	0.00303859	94.5123	64.2307	34.4213	34.5069	93.9121	69.9838
ZNF511	ENSG00000198546	143.186	-1.03228	0.2298	-4.49207	7.0535e-06	0.000118424	175.241	157.008	99.1333	75.1032	179.925	172.702
ZNF511-PRAP1	ENSG00000283496	97.1253	-1.09473	0.290219	-3.77209	0.000161884	0.00177359	119.125	100.628	75.7269	41.6112	123.753	121.907
ZNF512B	ENSG00000196700	191.562	-1.09173	0.196341	-5.56039	2.69174e-08	8.00951e-07	217.575	194.833	119.786	115.7	247.507	253.973
ZNF551	ENSG00000204519	44.5059	-1.35631	0.399164	-3.39788	0.000679096	0.0058203	47.2561	58.5213	20.6528	24.3578	55.294	60.9536
ZNF552	ENSG00000178935	44.8295	-1.58912	0.424387	-3.7445	0.000180752	0.00195663	52.1786	54.2393	12.3917	27.4025	71.97	50.7947
ZNF587B	ENSG00000269343	77.6496	-1.41153	0.304279	-4.63895	3.5018e-06	6.39609e-05	75.8067	89.923	35.7981	45.6709	111.466	107.233
ZNF594	ENSG00000180626	54.0065	-2.10207	0.403801	-5.20569	1.93275e-07	4.72052e-06	62.0237	79.9316	20.6528	14.2087	69.337	77.8852
ZNF75A	ENSG00000162086	23.5686	-1.94355	0.580894	-3.3458	0.000820454	0.00679743	32.4886	22.8376	11.0148	7.10436	38.6181	29.348
ZNF778	ENSG00000170100	50.0712	-1.04093	0.386971	-2.68994	0.00714657	0.0370966	66.9462	73.5085	19.2759	32.4771	59.6825	48.5371
ZNF780B	ENSG00000128000	56.9673	-1.03397	0.341168	-3.03067	0.00244009	0.0161602	55.1322	55.6666	35.7981	39.5814	67.5816	88.0441
ZNF783	ENSG00000204946	86.9258	-1.12355	0.282769	-3.97338	7.08607e-05	0.000862853	96.4813	97.7734	50.9435	51.7603	102.689	121.907
ZNF804A	ENSG00000170396	40.5436	-1.93431	0.432127	-4.47625	7.59667e-06	0.00012636	46.2716	40.6795	13.7685	18.2684	58.8048	65.4687
ZNF814	ENSG00000204514	44.1042	-1.11993	0.38457	-2.91215	0.00358946	0.0218121	41.3491	44.2478	23.4065	32.4771	58.8048	64.3399
ZSCAN25	ENSG00000197037	53.9028	-1.08583	0.361893	-3.00041	0.00269613	0.0174993	55.1322	73.5085	33.0444	29.4323	62.3155	69.9838
